# Supplementary material for: In vivo and in vitro ageing results in accumulation of de novo copy number variations in bulls
Source: Sci Rep. 2017 May 9;7:1631. doi: 10.1038/s41598-017-01793-2 (PMC5431667; doi:10.1038/s41598-017-01793-2)
Supplement: Supplementary file 2 — Supplementary table S1-S6 [file 41598_2017_1793_MOESM2_ESM.xls]

## Sheet: Table S1 - CNV scoring 
In vivo and in vitro ageing results in accumulation of de novo copy number variations in bulls
Tamas Revay1, Olutobi Oluwole1, Tom Kroetsch2, W. Allan King1*
Supplementary Table S1. Logic of CNV scoring.
A CNV present in all three sample corresponding to the three time points of sampling (blood samples collected at different ages of the same bull or passages P5, P15 and P25 of the same cell line) were named as „constant”. Alternatively a CNV detected in the 2nd and 3rd or only at the 3rd sampling time were classified as „de novo”.
	1st sample (14±3m or P5)	2nd sample (+18m or P15)	3rd sample (+30m or P25)	scoring	CNV class
CNV detected?	X	X	X	constant	const
	-	X	X	2nd & 3rd	de novo
	-	-	X	3rd	de novo

## Sheet: Table S2 - in vivo AGE CNV list
In vivo and in vitro ageing results in accumulation of de novo copy number variations in bulls
Tamas Revay1, Olutobi Oluwole1, Tom Kroetsch2, W. Allan King1*
Supplementary Table S2: List of CNVs identified in AGE samples (named as 1, 10, 11, 13, 14, 17, 19, 28). 1st sampling=.1, 2nd sampling=.4, 3rd sampling=.6
CNV ID	Sample name full	Chromosome Name	Start Position	End Position	Length (bp)	Segment Mean	Start Marker	End Marker	CNV type	GENE1	GENE2	GENE3	FIBRO CNV	dbvar
CNV-A1	1.4	1	19854736	19975742	121007	-2.55065	Hapmap51978-BTA-39455	ARS-BFGL-NGS-55093	constant	MIR125B-2	MIRLET7C	MIR99A	CNV-F1
CNV-A1	13.6	1	19854736	19975742	121007	-2.52085	Hapmap51978-BTA-39455	ARS-BFGL-NGS-55093	constant	MIR125B-2	MIRLET7C	MIR99A	CNV-F1
CNV-A1	10.6	1	19854736	19975742	121007	-2.47454	Hapmap51978-BTA-39455	ARS-BFGL-NGS-55093	2nd&3rd timepoints	MIR125B-2	MIRLET7C	MIR99A	CNV-F1	4998. nsv810493
CNV-A1	1.6	1	19854736	19975742	121007	-2.37397	Hapmap51978-BTA-39455	ARS-BFGL-NGS-55093	constant	MIR125B-2	MIRLET7C	MIR99A	CNV-F1
CNV-A1	11.6	1	19854736	19975742	121007	-2.36883	Hapmap51978-BTA-39455	ARS-BFGL-NGS-55093	constant	MIR125B-2	MIRLET7C	MIR99A	CNV-F1
CNV-A1	11.4	1	19854736	19975742	121007	-2.3446	Hapmap51978-BTA-39455	ARS-BFGL-NGS-55093	constant	MIR125B-2	MIRLET7C	MIR99A	CNV-F1
CNV-A1	11.1	1	19854736	19975742	121007	-2.32473	Hapmap51978-BTA-39455	ARS-BFGL-NGS-55093	constant	MIR125B-2	MIRLET7C	MIR99A	CNV-F1
CNV-A1	13.1	1	19854736	19975742	121007	-2.2594	Hapmap51978-BTA-39455	ARS-BFGL-NGS-55093	constant	MIR125B-2	MIRLET7C	MIR99A	CNV-F1
CNV-A1	1.1	1	19854736	19975742	121007	-2.23875	Hapmap51978-BTA-39455	ARS-BFGL-NGS-55093	constant	MIR125B-2	MIRLET7C	MIR99A	CNV-F1
CNV-A1	13.4	1	19975742	20056335	80594	-2.78849	ARS-BFGL-NGS-55093	BTA-39450-no-rs	constant	MIR125B-2	MIRLET7C	MIR99A	CNV-F1
CNV-A1	10.4	1	19975742	20056335	80594	-2.55257	ARS-BFGL-NGS-55093	BTA-39450-no-rs	2nd&3rd timepoints	MIR125B-2	MIRLET7C	MIR99A	CNV-F1	4998. nsv810493
CNV-A10	11.6	2	43042276	43065908	23633	-1.86604	BTB-01247241	ARS-BFGL-NGS-11153	2nd&3rd timepoints
CNV-A10	11.4	2	43065908	43131830	65923	-2.04286	ARS-BFGL-NGS-11153	BTA-46592-no-rs	2nd&3rd timepoints
CNV-A100	14.1	15	71153751	71198463	44713	-1.01565	BTB-01997082	BTB-00613902	constant
CNV-A100	14.4	15	71153751	71198463	44713	-0.937783	BTB-01997082	BTB-00613902	constant
CNV-A100	14.6	15	71153751	71198463	44713	-0.879089	BTB-01997082	BTB-00613902	constant
CNV-A101	13.6	16	12483223	12539852	56630	-2.338	ARS-BFGL-NGS-86653	BTB-01625902	3rd timepoint
CNV-A102	10.6	16	13334020	13358683	24664	-1.87725	ARS-BFGL-NGS-54574	ARS-BFGL-NGS-14865	3rd timepoint
CNV-A103	19.6	16	36093429	36114564	21136	-1.72453	BTA-38713-no-rs	ARS-BFGL-NGS-37274	constant				CNV-F54
CNV-A103	19.1	16	36093429	36114564	21136	-1.69874	BTA-38713-no-rs	ARS-BFGL-NGS-37274	constant				CNV-F54
CNV-A103	19.4	16	36093429	36114564	21136	-1.58548	BTA-38713-no-rs	ARS-BFGL-NGS-37274	constant				CNV-F54
CNV-A104	19.6	16	70287549	70315528	27980	-2.24116	ARS-BFGL-NGS-95821	BTA-39971-no-rs	constant				CNV-F55
CNV-A104	19.1	16	70287549	70315528	27980	-2.14194	ARS-BFGL-NGS-95821	BTA-39971-no-rs	constant				CNV-F55
CNV-A104	10.1	16	70287549	70315528	27980	-2.13556	ARS-BFGL-NGS-95821	BTA-39971-no-rs	constant				CNV-F55
CNV-A104	10.4	16	70287549	70315528	27980	-2.02939	ARS-BFGL-NGS-95821	BTA-39971-no-rs	constant				CNV-F55
CNV-A104	19.4	16	70287549	70315528	27980	-1.90471	ARS-BFGL-NGS-95821	BTA-39971-no-rs	constant				CNV-F55
CNV-A104	10.6	16	70287549	70315528	27980	-1.87839	ARS-BFGL-NGS-95821	BTA-39971-no-rs	constant				CNV-F55
CNV-A105	10.6	17	37683478	37709239	25762	0.543143	Hapmap51992-BTA-105566	BTA-105571-no-rs	3rd timepoint GAIN	FSTL5
CNV-A106	17.6	17	39963957	39987851	23895	-0.647299	ARS-BFGL-BAC-32745	ARS-BFGL-NGS-99018	3rd timepoint					4834. nsv810657
CNV-A107	11.6	17	51051583	51076762	25180	-1.45242	ARS-BFGL-BAC-34052	ARS-BFGL-NGS-35058	3rd timepoint
CNV-A107	28.4	17	51024797	51051583	26787	-1.90983	Hapmap42712-BTA-87605	ARS-BFGL-BAC-34052	constant
CNV-A107	28.1	17	51051583	51076762	25180	-1.59634	ARS-BFGL-BAC-34052	ARS-BFGL-NGS-35058	constant
CNV-A107	17.6	17	51051583	51076762	25180	-1.53744	ARS-BFGL-BAC-34052	ARS-BFGL-NGS-35058	constant
CNV-A107	14.1	17	51051583	51076762	25180	-1.49976	ARS-BFGL-BAC-34052	ARS-BFGL-NGS-35058	constant
CNV-A107	17.1	17	51051583	51076762	25180	-1.45149	ARS-BFGL-BAC-34052	ARS-BFGL-NGS-35058	constant
CNV-A107	28.6	17	51051583	51076762	25180	-1.43095	ARS-BFGL-BAC-34052	ARS-BFGL-NGS-35058	constant
CNV-A107	14.6	17	51051583	51076762	25180	-1.33647	ARS-BFGL-BAC-34052	ARS-BFGL-NGS-35058	constant
CNV-A107	17.4	17	51051583	51076762	25180	-1.3249	ARS-BFGL-BAC-34052	ARS-BFGL-NGS-35058	constant
CNV-A107	14.4	17	51051583	51076762	25180	-1.30766	ARS-BFGL-BAC-34052	ARS-BFGL-NGS-35058	constant
CNV-A108	11.6	17	72005076	72038421	33346	-2.1895	ARS-BFGL-NGS-25469	ARS-BFGL-NGS-31237	3rd timepoint
CNV-A109	1.6	18	12722992	12763652	40661	-0.6669	ARS-BFGL-NGS-42866	ARS-BFGL-NGS-118490	3rd timepoint
CNV-A109	17.6	18	12722992	12763652	40661	-0.622752	ARS-BFGL-NGS-42866	ARS-BFGL-NGS-118490	2nd&3rd timepoints
CNV-A109	14.1	18	12722992	12763652	40661	-0.622295	ARS-BFGL-NGS-42866	ARS-BFGL-NGS-118490	constant
CNV-A109	10.6	18	12722992	12763652	40661	-0.616339	ARS-BFGL-NGS-42866	ARS-BFGL-NGS-118490	3rd timepoint
CNV-A109	14.6	18	12722992	12763652	40661	-0.604648	ARS-BFGL-NGS-42866	ARS-BFGL-NGS-118490	constant
CNV-A109	17.4	18	12722992	12763652	40661	-0.581663	ARS-BFGL-NGS-42866	ARS-BFGL-NGS-118490	2nd&3rd timepoints
CNV-A109	19.6	18	12722992	12763652	40661	-0.516286	ARS-BFGL-NGS-42866	ARS-BFGL-NGS-118490	constant
CNV-A109	19.1	18	12722992	12763652	40661	-0.4961	ARS-BFGL-NGS-42866	ARS-BFGL-NGS-118490	constant
CNV-A109	14.4	18	12722992	12763652	40661	-0.450754	ARS-BFGL-NGS-42866	ARS-BFGL-NGS-118490	constant
CNV-A109	19.4	18	12722992	12784439	61448	-0.429523	ARS-BFGL-NGS-42866	ARS-BFGL-NGS-64457	constant
CNV-A11	11.4	2	59842148	59927024	84877	-2.09163	ARS-BFGL-NGS-16565	ARS-BFGL-NGS-108325	constant
CNV-A11	11.1	2	59842148	59927024	84877	-2.02529	ARS-BFGL-NGS-16565	ARS-BFGL-NGS-108325	constant
CNV-A11	11.6	2	59842148	59927024	84877	-1.84872	ARS-BFGL-NGS-16565	ARS-BFGL-NGS-108325	constant
CNV-A110	14.1	18	26822971	26844474	21504	-0.829347	ARS-BFGL-BAC-34195	ARS-BFGL-NGS-118340	constant
CNV-A110	14.6	18	26822971	26844474	21504	-0.69255	ARS-BFGL-BAC-34195	ARS-BFGL-NGS-118340	constant
CNV-A110	14.4	18	26822971	26844474	21504	-0.638995	ARS-BFGL-BAC-34195	ARS-BFGL-NGS-118340	constant
CNV-A111	19.6	19	11833182	11863651	30470	-2.54252	ARS-BFGL-NGS-101261	Hapmap52907-rs29010949	3rd timepoint
CNV-A112	13.4	19	45725876	45731306	5431	-1.90277	ARS-BFGL-NGS-96716	ARS-BFGL-NGS-112936	constant				CNV-F57
CNV-A112	13.6	19	45725876	45731306	5431	-1.87799	ARS-BFGL-NGS-96716	ARS-BFGL-NGS-112936	constant				CNV-F57
CNV-A112	11.1	19	45725876	45731306	5431	-1.83405	ARS-BFGL-NGS-96716	ARS-BFGL-NGS-112936	constant				CNV-F57
CNV-A112	11.4	19	45725876	45731306	5431	-1.79815	ARS-BFGL-NGS-96716	ARS-BFGL-NGS-112936	constant				CNV-F57
CNV-A112	11.6	19	45725876	45731306	5431	-1.65013	ARS-BFGL-NGS-96716	ARS-BFGL-NGS-112936	constant				CNV-F57
CNV-A112	13.1	19	45725876	45731306	5431	-1.64938	ARS-BFGL-NGS-96716	ARS-BFGL-NGS-112936	constant				CNV-F57
CNV-A113	13.6	19	55257191	55295443	38253	0.731087	ARS-BFGL-NGS-43623	Hapmap49184-BTA-45954	3rd timepoint GAIN
CNV-A114	13.6	19	58947506	59015012	67507	-0.476591	Hapmap22795-BTA-133410	ARS-BFGL-NGS-12196	3rd timepoint	SLC39A11				5194. nsv810297
CNV-A115	11.6	20	35720280	35748833	28554	-1.82726	BTB-00779241	BTA-50450-no-rs	3rd timepoint
CNV-A115	17.4	20	35720280	35748833	28554	-1.8061	BTB-00779241	BTA-50450-no-rs	constant
CNV-A115	19.6	20	35748833	35775455	26623	-2.07959	BTA-50450-no-rs	BTB-00780234	constant
CNV-A115	19.1	20	35748833	35775455	26623	-1.99255	BTA-50450-no-rs	BTB-00780234	constant
CNV-A115	19.4	20	35748833	35775455	26623	-1.9531	BTA-50450-no-rs	BTB-00780234	constant
CNV-A115	17.6	20	35748833	35775455	26623	-1.92675	BTA-50450-no-rs	BTB-00780234	constant
CNV-A115	17.1	20	35748833	35775455	26623	-1.88474	BTA-50450-no-rs	BTB-00780234	constant
CNV-A116	1.4	20	49810675	49834503	23829	-2.9041	Hapmap48608-BTA-111028	BTB-02087263	2nd&3rd timepoints
CNV-A116	10.1	20	49810675	49834503	23829	-2.82621	Hapmap48608-BTA-111028	BTB-02087263	constant
CNV-A116	10.6	20	49810675	49834503	23829	-2.6195	Hapmap48608-BTA-111028	BTB-02087263	constant
CNV-A116	1.6	20	49810675	49834503	23829	-2.47873	Hapmap48608-BTA-111028	BTB-02087263	2nd&3rd timepoints
CNV-A116	10.4	20	49810675	49834503	23829	-2.43851	Hapmap48608-BTA-111028	BTB-02087263	constant
CNV-A117	13.6	21	17373428	17398300	24873	-2.01485	ARS-BFGL-NGS-94521	DIAS-242	3rd timepoint
CNV-A117	17.4	21	17373428	17398300	24873	-1.91477	ARS-BFGL-NGS-94521	DIAS-242	2nd&3rd timepoints
CNV-A117	11.4	21	17398300	17423153	24854	-2.14855	DIAS-242	BTA-51656-no-rs	constant
CNV-A117	11.1	21	17398300	17423153	24854	-2.01648	DIAS-242	BTA-51656-no-rs	constant
CNV-A117	17.6	21	17398300	17423153	24854	-1.9065	DIAS-242	BTA-51656-no-rs	2nd&3rd timepoints
CNV-A117	11.6	21	17398300	17423153	24854	-1.84419	DIAS-242	BTA-51656-no-rs	constant
CNV-A118	1.4	21	29088181	29108021	19841	-2.79428	ARS-BFGL-NGS-35715	BTA-116372-no-rs	constant
CNV-A118	10.1	21	29088181	29108021	19841	-2.68875	ARS-BFGL-NGS-35715	BTA-116372-no-rs	constant
CNV-A118	14.6	21	29088181	29108021	19841	-2.42828	ARS-BFGL-NGS-35715	BTA-116372-no-rs	constant
CNV-A118	10.6	21	29088181	29108021	19841	-2.42798	ARS-BFGL-NGS-35715	BTA-116372-no-rs	constant
CNV-A118	14.1	21	29088181	29108021	19841	-2.42024	ARS-BFGL-NGS-35715	BTA-116372-no-rs	constant
CNV-A118	1.6	21	29088181	29108021	19841	-2.414	ARS-BFGL-NGS-35715	BTA-116372-no-rs	constant
CNV-A118	17.1	21	29088181	29108021	19841	-2.41044	ARS-BFGL-NGS-35715	BTA-116372-no-rs	constant
CNV-A118	28.1	21	29088181	29108021	19841	-2.38256	ARS-BFGL-NGS-35715	BTA-116372-no-rs	constant
CNV-A118	28.4	21	29088181	29108021	19841	-2.34048	ARS-BFGL-NGS-35715	BTA-116372-no-rs	constant
CNV-A118	17.4	21	29088181	29108021	19841	-2.30147	ARS-BFGL-NGS-35715	BTA-116372-no-rs	constant
CNV-A118	28.6	21	29088181	29108021	19841	-2.25165	ARS-BFGL-NGS-35715	BTA-116372-no-rs	constant
CNV-A118	1.1	21	29088181	29108021	19841	-2.17241	ARS-BFGL-NGS-35715	BTA-116372-no-rs	constant
CNV-A118	10.4	21	29088181	29108021	19841	-2.13423	ARS-BFGL-NGS-35715	BTA-116372-no-rs	constant
CNV-A118	14.4	21	29088181	29108021	19841	-2.13186	ARS-BFGL-NGS-35715	BTA-116372-no-rs	constant
CNV-A118	17.6	21	29088181	29108021	19841	-2.03982	ARS-BFGL-NGS-35715	BTA-116372-no-rs	constant
CNV-A119	28.6	21	37176333	37233645	57313	0.614503	Hapmap33518-BTA-160863	BTB-01303818	3rd timepoint GAIN
CNV-A12	1.6	2	75911450	75962251	50802	-2.60038	BTA-96600-no-rs	ARS-BFGL-NGS-32409	3rd timepoint
CNV-A120	11.1	21	53658686	53730213	71528	-1.63948	ARS-BFGL-NGS-65313	DIAS-290	constant
CNV-A120	11.4	21	53730213	53756629	26417	-1.81423	DIAS-290	BTB-00824019	constant
CNV-A120	11.6	21	53730213	53756629	26417	-1.61823	DIAS-290	BTB-00824019	constant
CNV-A121	17.1	22	37519085	37563033	43949	-2.37148	ARS-BFGL-NGS-116802	Hapmap30031-BTA-154311	constant	PSMD6			CNV-F59
CNV-A121	17.6	22	37519085	37563033	43949	-2.1656	ARS-BFGL-NGS-116802	Hapmap30031-BTA-154311	constant	PSMD6			CNV-F59
CNV-A121	17.4	22	37519085	37563033	43949	-1.95934	ARS-BFGL-NGS-116802	Hapmap30031-BTA-154311	constant	PSMD6			CNV-F59
CNV-A122	19.6	23	16828734	16851207	22474	-0.782889	ARS-BFGL-NGS-36746	ARS-BFGL-NGS-30931	constant
CNV-A122	13.6	23	16828734	16851207	22474	-0.686505	ARS-BFGL-NGS-36746	ARS-BFGL-NGS-30931	3rd timepoint
CNV-A122	19.1	23	16828734	16851207	22474	-0.578034	ARS-BFGL-NGS-36746	ARS-BFGL-NGS-30931	constant
CNV-A122	19.4	23	16828734	16851207	22474	-0.518829	ARS-BFGL-NGS-36746	ARS-BFGL-NGS-30931	constant
CNV-A123	1.4	23	25250595	25486358	235764	-0.374422	ARS-BFGL-NGS-23762	Hapmap49222-BTA-55895	2nd&3rd timepoints	BOLA-DQA2	BOLA-DQB	BOLA-DQA5		5759. nsv616107
CNV-A123	1.6	23	25250595	25486358	235764	-0.371767	ARS-BFGL-NGS-23762	Hapmap49222-BTA-55895	2nd&3rd timepoints	BOLA-DQA2	BOLA-DQB	BOLA-DQA5		5759. nsv616107
CNV-A124	11.4	23	25339818	25407755	67938	-2.64127	ARS-BFGL-NGS-119106	ARS-BFGL-NGS-70327	constant	BOLA-DQA2	BOLA-DQB	BOLA-DQA5	CNV-F61
CNV-A124	11.1	23	25339818	25407755	67938	-2.6291	ARS-BFGL-NGS-119106	ARS-BFGL-NGS-70327	constant	BOLA-DQA2	BOLA-DQB	BOLA-DQA5	CNV-F61
CNV-A124	11.6	23	25339818	25407755	67938	-2.5974	ARS-BFGL-NGS-119106	ARS-BFGL-NGS-70327	constant	BOLA-DQA2	BOLA-DQB	BOLA-DQA5	CNV-F61
CNV-A125	28.6	23	29535762	29797002	261241	-2.71787	ARS-BFGL-NGS-109612	ARS-BFGL-NGS-24411	3rd timepoint
CNV-A126	17.6	23	46472149	46489756	17608	-0.540716	BTB-02046287	INRA-529	3rd timepoint
CNV-A127	11.4	24	5858561	6047561	189001	-0.556976	BTB-01946887	ARS-BFGL-BAC-29834	constant				CNV-F64
CNV-A127	11.1	24	5858561	6047561	189001	-0.438688	BTB-01946887	ARS-BFGL-BAC-29834	constant				CNV-F64
CNV-A127	11.6	24	5858561	5974844	116284	-0.409751	BTB-01946887	BTA-115570-no-rs	constant				CNV-F64
CNV-A128	10.6	24	5974844	6047561	72718	-1.12428	BTA-115570-no-rs	ARS-BFGL-BAC-29834	2nd&3rd timepoints
CNV-A128	10.4	24	5974844	6047561	72718	-1.05457	BTA-115570-no-rs	ARS-BFGL-BAC-29834	2nd&3rd timepoints
CNV-A129	19.4	24	44554912	44578089	23178	-0.591394	ARS-BFGL-NGS-58248	Hapmap23404-BTA-163828	2nd&3rd timepoints
CNV-A129	19.6	24	44554912	44578089	23178	-0.58328	ARS-BFGL-NGS-58248	Hapmap23404-BTA-163828	2nd&3rd timepoints
CNV-A13	11.6	2	86149772	86180184	30413	-1.82905	DIAS-140	BTA-31127-no-rs	3rd timepoint
CNV-A130	10.1	24	46777003	46815254	38252	-2.01102	ARS-BFGL-NGS-110689	ARS-BFGL-NGS-116186	constant
CNV-A130	10.6	24	46777003	46815254	38252	-1.67792	ARS-BFGL-NGS-110689	ARS-BFGL-NGS-116186	constant
CNV-A130	1.4	24	46815254	46875033	59780	-1.9845	ARS-BFGL-NGS-116186	ARS-BFGL-NGS-101036	constant
CNV-A130	10.4	24	46815254	46875033	59780	-1.91997	ARS-BFGL-NGS-116186	ARS-BFGL-NGS-101036	constant
CNV-A130	1.6	24	46815254	46875033	59780	-1.83579	ARS-BFGL-NGS-116186	ARS-BFGL-NGS-101036	constant
CNV-A130	1.1	24	46815254	46875033	59780	-1.7055	ARS-BFGL-NGS-116186	ARS-BFGL-NGS-101036	constant
CNV-A131	17.6	24	51808350	51840480	32131	0.482866	ARS-BFGL-NGS-62630	ARS-BFGL-BAC-29263	constant GAIN
CNV-A131	17.4	24	51808350	51840480	32131	0.596579	ARS-BFGL-NGS-62630	ARS-BFGL-BAC-29263	constant GAIN
CNV-A131	17.1	24	51808350	51840480	32131	0.726802	ARS-BFGL-NGS-62630	ARS-BFGL-BAC-29263	constant GAIN
CNV-A132	1.6	25	19581064	19629724	48661	-2.62982	ARS-BFGL-NGS-31542	ARS-BFGL-NGS-113695	2nd&3rd timepoints				CNV-F67
CNV-A132	1.4	25	19581064	19629724	48661	-2.4384	ARS-BFGL-NGS-31542	ARS-BFGL-NGS-113695	2nd&3rd timepoints				CNV-F67
CNV-A132	17.6	25	19581064	19629724	48661	-2.29033	ARS-BFGL-NGS-31542	ARS-BFGL-NGS-113695	2nd&3rd timepoints				CNV-F67
CNV-A132	17.4	25	19629724	19724505	94782	-2.39356	ARS-BFGL-NGS-113695	ARS-BFGL-NGS-95270	2nd&3rd timepoints				CNV-F67
CNV-A133	10.6	27	20067064	20090652	23589	-2.51093	ARS-BFGL-NGS-113043	DIAS-297	3rd timepoint				CNV-F71
CNV-A134	19.4	27	20090652	20129418	38767	-3.27738	DIAS-297	Hapmap24911-BTA-92589	2nd&3rd timepoints
CNV-A134	13.6	27	20090652	20129418	38767	-2.75076	DIAS-297	Hapmap24911-BTA-92589	constant
CNV-A134	13.4	27	20090652	20129418	38767	-2.61584	DIAS-297	Hapmap24911-BTA-92589	constant
CNV-A134	19.6	27	20090652	20129418	38767	-2.60548	DIAS-297	Hapmap24911-BTA-92589	2nd&3rd timepoints
CNV-A134	1.4	27	20090652	20129418	38767	-2.48939	DIAS-297	Hapmap24911-BTA-92589	2nd&3rd timepoints
CNV-A134	13.1	27	20090652	20129418	38767	-2.4793	DIAS-297	Hapmap24911-BTA-92589	constant
CNV-A134	1.6	27	20090652	20129418	38767	-2.38693	DIAS-297	Hapmap24911-BTA-92589	2nd&3rd timepoints
CNV-A135	11.6	27	25822816	25879452	56637	-2.21267	ARS-BFGL-NGS-28754	DIAS-308	constant	GTF2E2
CNV-A135	11.1	27	25879452	25940581	61130	-2.21046	DIAS-308	ARS-BFGL-NGS-31048	constant	GTF2E2
CNV-A135	11.4	27	25879452	25940581	61130	-2.07199	DIAS-308	ARS-BFGL-NGS-31048	constant	GTF2E2
CNV-A136	17.6	27	26903098	26942890	39793	-2.26109	BTB-00964856	DIAS-320	constant
CNV-A136	17.1	27	26942890	26966060	23171	-2.21862	DIAS-320	Hapmap29352-BTA-139387	constant
CNV-A136	17.4	27	26942890	26966060	23171	-2.05585	DIAS-320	Hapmap29352-BTA-139387	constant
CNV-A137	14.6	27	39061885	39091877	29993	-2.52822	DIAS-335	ARS-BFGL-NGS-96775	constant
CNV-A137	14.1	27	39061885	39091877	29993	-2.51103	DIAS-335	ARS-BFGL-NGS-96775	constant
CNV-A137	17.6	27	39061885	39091877	29993	-2.42026	DIAS-335	ARS-BFGL-NGS-96775	constant
CNV-A137	17.4	27	39061885	39091877	29993	-2.39205	DIAS-335	ARS-BFGL-NGS-96775	constant
CNV-A137	10.6	27	39061885	39091877	29993	-2.26672	DIAS-335	ARS-BFGL-NGS-96775	2nd&3rd timepoints					5053. nsv810438
CNV-A137	14.4	27	39061885	39091877	29993	-2.23333	DIAS-335	ARS-BFGL-NGS-96775	constant
CNV-A137	10.4	27	39061885	39091877	29993	-2.2216	DIAS-335	ARS-BFGL-NGS-96775	2nd&3rd timepoints					5053. nsv810438
CNV-A137	11.4	27	39061885	39091877	29993	-2.20957	DIAS-335	ARS-BFGL-NGS-96775	constant
CNV-A137	17.1	27	39061885	39091877	29993	-2.11624	DIAS-335	ARS-BFGL-NGS-96775	constant
CNV-A137	11.6	27	39061885	39091877	29993	-2.09327	DIAS-335	ARS-BFGL-NGS-96775	constant
CNV-A137	11.1	27	39061885	39091877	29993	-2.05274	DIAS-335	ARS-BFGL-NGS-96775	constant
CNV-A138	10.6	28	6334557	6364564	30008	-2.23547	ARS-BFGL-NGS-81575	ARS-BFGL-NGS-62170	constant
CNV-A138	10.1	28	6334557	6364564	30008	-2.20972	ARS-BFGL-NGS-81575	ARS-BFGL-NGS-62170	constant
CNV-A138	10.4	28	6334557	6364564	30008	-2.12231	ARS-BFGL-NGS-81575	ARS-BFGL-NGS-62170	constant
CNV-A139	13.6	28	8263362	8298757	35396	-1.54812	ARS-BFGL-NGS-36770	ARS-BFGL-NGS-91959	3rd timepoint	B3GALNT2
CNV-A14	11.4	2	112600410	112631781	31372	-2.92446	BTB-00112049	BTA-49040-no-rs	constant				CNV-F9
CNV-A14	17.4	2	112600410	112631781	31372	-2.69214	BTB-00112049	BTA-49040-no-rs	constant				CNV-F9
CNV-A14	10.6	2	112600410	112631781	31372	-2.68156	BTB-00112049	BTA-49040-no-rs	constant				CNV-F9
CNV-A14	10.4	2	112600410	112631781	31372	-2.64337	BTB-00112049	BTA-49040-no-rs	constant				CNV-F9
CNV-A14	17.1	2	112600410	112631781	31372	-2.62535	BTB-00112049	BTA-49040-no-rs	constant				CNV-F9
CNV-A14	13.4	2	112600410	112631781	31372	-2.62407	BTB-00112049	BTA-49040-no-rs	constant				CNV-F9
CNV-A14	13.6	2	112600410	112631781	31372	-2.60685	BTB-00112049	BTA-49040-no-rs	constant				CNV-F9
CNV-A14	10.1	2	112600410	112631781	31372	-2.58539	BTB-00112049	BTA-49040-no-rs	constant				CNV-F9
CNV-A14	19.6	2	112600410	112631781	31372	-2.53916	BTB-00112049	BTA-49040-no-rs	3rd timepoint				CNV-F9
CNV-A14	13.1	2	112600410	112631781	31372	-2.49942	BTB-00112049	BTA-49040-no-rs	constant				CNV-F9
CNV-A14	14.6	2	112600410	112631781	31372	-2.43431	BTB-00112049	BTA-49040-no-rs	2nd&3rd timepoints				CNV-F9
CNV-A14	11.1	2	112600410	112631781	31372	-2.42679	BTB-00112049	BTA-49040-no-rs	constant				CNV-F9
CNV-A14	17.6	2	112600410	112631781	31372	-2.3831	BTB-00112049	BTA-49040-no-rs	constant				CNV-F9
CNV-A14	14.4	2	112600410	112631781	31372	-2.36553	BTB-00112049	BTA-49040-no-rs	2nd&3rd timepoints				CNV-F9
CNV-A14	11.6	2	112600410	112631781	31372	-2.3275	BTB-00112049	BTA-49040-no-rs	constant				CNV-F9
CNV-A140	14.1	28	24292229	24365059	72831	-2.29001	ARS-BFGL-NGS-87034	ARS-BFGL-NGS-25207	constant	CTNNA3
CNV-A140	13.4	28	24292229	24365059	72831	-2.27377	ARS-BFGL-NGS-87034	ARS-BFGL-NGS-25207	constant	CTNNA3
CNV-A140	13.1	28	24292229	24365059	72831	-2.2661	ARS-BFGL-NGS-87034	ARS-BFGL-NGS-25207	constant	CTNNA3
CNV-A140	14.4	28	24292229	24365059	72831	-2.183	ARS-BFGL-NGS-87034	ARS-BFGL-NGS-25207	constant	CTNNA3
CNV-A140	13.6	28	24292229	24365059	72831	-2.18224	ARS-BFGL-NGS-87034	ARS-BFGL-NGS-25207	constant	CTNNA3
CNV-A140	14.6	28	24365059	24386413	21355	-2.33963	ARS-BFGL-NGS-25207	ARS-BFGL-NGS-15201	constant	CTNNA3
CNV-A141	10.1	28	40428615	40571835	143221	-2.32058	ARS-BFGL-NGS-85818	UA-IFASA-3114	constant
CNV-A141	10.4	28	40428615	40571835	143221	-2.13559	ARS-BFGL-NGS-85818	UA-IFASA-3114	constant
CNV-A141	10.6	28	40428615	40571835	143221	-1.91717	ARS-BFGL-NGS-85818	UA-IFASA-3114	constant
CNV-A142	13.6	29	4005434	4029912	24479	-1.27523	BTB-01385818	ARS-BFGL-NGS-3227	3rd timepoint
CNV-A143	19.6	29	15020736	15065356	44621	-1.96337	BTA-105966-no-rs	ARS-BFGL-NGS-46131	2nd&3rd timepoints
CNV-A143	19.4	29	15020736	15065356	44621	-1.69987	BTA-105966-no-rs	ARS-BFGL-NGS-46131	2nd&3rd timepoints
CNV-A144	10.6	29	23975214	24014819	39606	-2.69233	BTB-00935033	BTB-02076946	3rd timepoint
CNV-A144	1.6	29	23975214	24014819	39606	-2.66948	BTB-00935033	BTB-02076946	3rd timepoint
CNV-A145	14.1	29	24832068	24898669	66602	-2.20048	ARS-BFGL-NGS-108100	BTB-01013455	constant
CNV-A145	14.6	29	24832068	24898669	66602	-1.98278	ARS-BFGL-NGS-108100	BTB-01013455	constant
CNV-A145	14.4	29	24832068	24898669	66602	-1.92518	ARS-BFGL-NGS-108100	BTB-01013455	constant
CNV-A15	28.6	2	113830435	113852386	21952	-2.50052	BTA-97818-no-rs	ARS-BFGL-NGS-97763	3rd timepoint	DOCK10
CNV-A16	28.6	3	9957465	9980184	22720	-1.69552	ARS-BFGL-NGS-2619	ARS-BFGL-NGS-2694	3rd timepoint	SLAMF8
CNV-A17	19.4	3	31576395	31607201	30807	-1.54723	BTB-00125661	ARS-BFGL-NGS-105297	2nd&3rd timepoints
CNV-A17	19.6	3	31576395	31607201	30807	-1.52985	BTB-00125661	ARS-BFGL-NGS-105297	2nd&3rd timepoints
CNV-A18	11.6	3	35210179	35255950	45772	-1.09871	INRA-217	ARS-BFGL-NGS-14022	3rd timepoint	LOC534742
CNV-A19	11.4	3	65089591	65127999	38409	-2.38328	Hapmap46271-BTA-105331	BTB-01178081	constant				CNV-F11
CNV-A19	11.1	3	65089591	65127999	38409	-2.2418	Hapmap46271-BTA-105331	BTB-01178081	constant				CNV-F11
CNV-A19	11.6	3	65127999	65163724	35726	-2.62613	BTB-01178081	Hapmap48164-BTA-105327	constant				CNV-F11
CNV-A2	10.4	1	53753590	53931588	177999	-0.939662	ARS-BFGL-NGS-107096	Hapmap50557-BTA-10774	2nd&3rd timepoints
CNV-A2	10.6	1	53753590	53931588	177999	-0.646151	ARS-BFGL-NGS-107096	Hapmap50557-BTA-10774	2nd&3rd timepoints
CNV-A20	19.6	3	66308215	66315977	7763	-1.59664	INRA-393	Hapmap33789-BTA-158745	3rd timepoint
CNV-A21	19.1	3	91973210	92015484	42275	-1.93029	ARS-BFGL-NGS-92734	BTB-00143481	constant
CNV-A21	19.6	3	91973210	92015484	42275	-1.91772	ARS-BFGL-NGS-92734	BTB-00143481	constant
CNV-A21	19.4	3	91973210	92015484	42275	-1.70244	ARS-BFGL-NGS-92734	BTB-00143481	constant
CNV-A22	17.6	4	14349978	14436326	86349	-0.536788	ARS-BFGL-NGS-117720	BTA-120817-no-rs	3rd timepoint	ACN9				5715. nsv616151
CNV-A23	19.1	4	24087424	24150445	63022	-1.18805	Hapmap43740-BTA-05954	BTA-72695-no-rs	constant
CNV-A23	19.6	4	24087424	24150445	63022	-1.10905	Hapmap43740-BTA-05954	BTA-72695-no-rs	constant
CNV-A23	19.4	4	24087424	24150445	63022	-1.01913	Hapmap43740-BTA-05954	BTA-72695-no-rs	constant
CNV-A24	11.1	4	43121671	43175304	53634	-2.45561	ARS-BFGL-NGS-116726	Hapmap55510-rs29010454	constant
CNV-A24	11.4	4	43121671	43175304	53634	-2.38798	ARS-BFGL-NGS-116726	Hapmap55510-rs29010454	constant
CNV-A24	11.6	4	43121671	43175304	53634	-2.35679	ARS-BFGL-NGS-116726	Hapmap55510-rs29010454	constant
CNV-A25	19.1	4	44387787	44442957	55171	-2.67249	Hapmap31113-BTA-142103	BTA-121630-no-rs	constant
CNV-A25	19.6	4	44387787	44442957	55171	-2.52389	Hapmap31113-BTA-142103	BTA-121630-no-rs	constant
CNV-A25	19.4	4	44387787	44442957	55171	-2.14133	Hapmap31113-BTA-142103	BTA-121630-no-rs	constant
CNV-A26	28.1	4	83294785	83342163	47379	-2.44985	BTB-02092948	BTB-01325848	constant
CNV-A26	11.4	4	83294785	83342163	47379	-2.21204	BTB-02092948	BTB-01325848	constant
CNV-A26	28.4	4	83294785	83342163	47379	-2.19405	BTB-02092948	BTB-01325848	constant
CNV-A26	11.1	4	83294785	83342163	47379	-2.10536	BTB-02092948	BTB-01325848	constant
CNV-A26	11.6	4	83294785	83342163	47379	-1.91504	BTB-02092948	BTB-01325848	constant
CNV-A26	28.6	4	83294785	83342163	47379	-1.82585	BTB-02092948	BTB-01325848	constant
CNV-A27	17.6	4	84041935	84080999	39065	-0.588709	ARS-BFGL-NGS-70877	ARS-BFGL-NGS-43812	3rd timepoint
CNV-A28	11.6	4	90018980	90056905	37926	-2.0441	Hapmap26982-BTA-149776	ARS-BFGL-NGS-27273	3rd timepoint
CNV-A29	28.4	4	90370464	90394250	23787	-2.8757	BTB-01836036	BTA-123118-no-rs	2nd&3rd timepoints
CNV-A29	13.4	4	90370464	90394250	23787	-2.51875	BTB-01836036	BTA-123118-no-rs	constant
CNV-A29	14.1	4	90370464	90394250	23787	-2.44613	BTB-01836036	BTA-123118-no-rs	constant
CNV-A29	13.6	4	90370464	90394250	23787	-2.23701	BTB-01836036	BTA-123118-no-rs	constant
CNV-A29	14.6	4	90370464	90394250	23787	-2.222	BTB-01836036	BTA-123118-no-rs	constant
CNV-A29	17.1	4	90370464	90394250	23787	-2.2203	BTB-01836036	BTA-123118-no-rs	constant
CNV-A29	14.4	4	90370464	90394250	23787	-2.16194	BTB-01836036	BTA-123118-no-rs	constant
CNV-A29	17.4	4	90370464	90394250	23787	-2.15508	BTB-01836036	BTA-123118-no-rs	constant
CNV-A29	17.6	4	90370464	90394250	23787	-2.13219	BTB-01836036	BTA-123118-no-rs	constant
CNV-A29	28.6	4	90370464	90394250	23787	-2.07337	BTB-01836036	BTA-123118-no-rs	2nd&3rd timepoints
CNV-A29	13.1	4	90370464	90394250	23787	-2.03085	BTB-01836036	BTA-123118-no-rs	constant
CNV-A3	1.4	1	82834398	82855049	20652	-0.705585	Hapmap49142-BTA-38495	Hapmap27573-BTA-124304	2nd&3rd timepoints
CNV-A3	1.6	1	82834398	82855049	20652	-0.643301	Hapmap49142-BTA-38495	Hapmap27573-BTA-124304	2nd&3rd timepoints
CNV-A30	1.6	4	90394250	90418009	23760	-2.3385	BTA-123118-no-rs	BTB-01843171	3rd timepoint
CNV-A31	17.6	4	103252542	103287645	35104	0.51348	ARS-BFGL-NGS-42985	BTA-72175-no-rs	3rd timepoint GAIN	TMEM213
CNV-A32	19.6	5	9756491	9806599	50109	-3.07691	ARS-BFGL-NGS-34695	BTA-118745-no-rs	2nd&3rd timepoints				CNV-F19
CNV-A32	19.4	5	9756491	9806599	50109	-3.00579	ARS-BFGL-NGS-34695	BTA-118745-no-rs	2nd&3rd timepoints				CNV-F19
CNV-A32	17.6	5	9756491	9806599	50109	-2.741	ARS-BFGL-NGS-34695	BTA-118745-no-rs	constant				CNV-F19
CNV-A32	17.4	5	9756491	9806599	50109	-2.66676	ARS-BFGL-NGS-34695	BTA-118745-no-rs	constant				CNV-F19
CNV-A32	10.6	5	9756491	9806599	50109	-2.59698	ARS-BFGL-NGS-34695	BTA-118745-no-rs	2nd&3rd timepoints				CNV-F19
CNV-A32	10.4	5	9756491	9806599	50109	-2.55738	ARS-BFGL-NGS-34695	BTA-118745-no-rs	2nd&3rd timepoints				CNV-F19
CNV-A32	17.1	5	9756491	9806599	50109	-2.49857	ARS-BFGL-NGS-34695	BTA-118745-no-rs	constant				CNV-F19
CNV-A33	10.6	5	30596246	30618036	21791	-2.16809	ARS-BFGL-NGS-18775	BTA-73280-no-rs	3rd timepoint					5576. nsv809915
CNV-A34	14.6	5	48372520	48460111	87592	-1.7456	DIAS-93	ARS-BFGL-NGS-40753	3rd timepoint
CNV-A35	14.1	5	72691446	72733146	41701	-2.44855	ARS-BFGL-NGS-88709	ARS-BFGL-NGS-83955	constant
CNV-A35	14.6	5	72691446	72733146	41701	-2.43938	ARS-BFGL-NGS-88709	ARS-BFGL-NGS-83955	constant
CNV-A35	17.4	5	72691446	72733146	41701	-2.38255	ARS-BFGL-NGS-88709	ARS-BFGL-NGS-83955	2nd&3rd timepoints
CNV-A35	17.6	5	72691446	72733146	41701	-2.35494	ARS-BFGL-NGS-88709	ARS-BFGL-NGS-83955	2nd&3rd timepoints
CNV-A35	14.4	5	72691446	72733146	41701	-2.23849	ARS-BFGL-NGS-88709	ARS-BFGL-NGS-83955	constant
CNV-A36	14.6	5	88156940	88220013	63074	-2.41566	ARS-BFGL-NGS-30797	ARS-BFGL-NGS-962	3rd timepoint	C2CD5
CNV-A37	19.6	5	104843055	104867369	24315	-2.84742	ARS-BFGL-NGS-68670	BTA-03305-no-rs	3rd timepoint				CNV-F21
CNV-A38	11.6	6	28730349	28754184	23836	0.710069	BTA-106866-no-rs	UA-IFASA-4152	3rd timepoint GAIN
CNV-A39	28.6	6	38689886	38746212	56327	-2.45981	BTA-100891-no-rs	Hapmap43470-BTA-114677	3rd timepoint
CNV-A4	13.4	1	94512100	94562544	50445	-1.64862	BTB-01087150	BTA-85695-no-rs	constant	NLGN1
CNV-A4	13.6	1	94562544	94585445	22902	-1.36093	BTA-85695-no-rs	BTA-85701-no-rs	constant	NLGN1
CNV-A4	13.1	1	94562544	94585445	22902	-1.19226	BTA-85695-no-rs	BTA-85701-no-rs	constant	NLGN1
CNV-A40	17.6	6	44363683	44388224	24542	-2.14573	Hapmap26587-BTC-054901	Hapmap27102-BTC-054991	constant				CNV-F22
CNV-A40	17.4	6	44363683	44388224	24542	-2.12292	Hapmap26587-BTC-054901	Hapmap27102-BTC-054991	constant				CNV-F22
CNV-A40	1.6	6	44363683	44388224	24542	-2.08883	Hapmap26587-BTC-054901	Hapmap27102-BTC-054991	3rd timepoint				CNV-F22
CNV-A40	17.1	6	44363683	44388224	24542	-1.97073	Hapmap26587-BTC-054901	Hapmap27102-BTC-054991	constant				CNV-F22
CNV-A41	11.1	6	45324435	45344816	20382	-1.91324	Hapmap47098-BTA-76051	Hapmap22659-BTC-039717	constant
CNV-A41	11.4	6	45324435	45344816	20382	-1.81912	Hapmap47098-BTA-76051	Hapmap22659-BTC-039717	constant
CNV-A41	11.6	6	45344816	45381777	36962	-1.56657	Hapmap22659-BTC-039717	Hapmap31607-BTC-039637	constant
CNV-A42	14.4	6	54096370	54137247	40878	-2.27346	Hapmap26815-BTC-014807	ARS-BFGL-NGS-84705	constant
CNV-A42	14.1	6	54096370	54137247	40878	-2.26053	Hapmap26815-BTC-014807	ARS-BFGL-NGS-84705	constant
CNV-A42	14.6	6	54096370	54137247	40878	-2.18637	Hapmap26815-BTC-014807	ARS-BFGL-NGS-84705	constant
CNV-A43	1.4	6	58819076	58871346	52271	-2.58275	BTB-01671722	UA-IFASA-5538	2nd&3rd timepoints	TBC1D1
CNV-A43	1.6	6	58819076	58871346	52271	-2.57995	BTB-01671722	UA-IFASA-5538	2nd&3rd timepoints	TBC1D1
CNV-A43	19.6	6	58819076	58871346	52271	-2.45705	BTB-01671722	UA-IFASA-5538	constant	TBC1D1
CNV-A43	19.1	6	58819076	58871346	52271	-2.35748	BTB-01671722	UA-IFASA-5538	constant	TBC1D1
CNV-A43	28.6	6	58819076	58871346	52271	-2.21205	BTB-01671722	UA-IFASA-5538	3rd timepoint	TBC1D1
CNV-A43	19.4	6	58819076	58871346	52271	-2.21116	BTB-01671722	UA-IFASA-5538	constant	TBC1D1
CNV-A44	19.4	6	106889321	106906971	17651	-3.44139	ARS-BFGL-NGS-43621	ARS-BFGL-NGS-18999	constant	NSG1
CNV-A44	19.1	6	106889321	106906971	17651	-3.11778	ARS-BFGL-NGS-43621	ARS-BFGL-NGS-18999	constant	NSG1
CNV-A44	19.6	6	106889321	106906971	17651	-3.07956	ARS-BFGL-NGS-43621	ARS-BFGL-NGS-18999	constant	NSG1
CNV-A45	28.6	6	117574832	117629798	54967	-2.57733	ARS-BFGL-NGS-94381	BTB-00287149	3rd timepoint
CNV-A46	11.1	7	24713369	24735381	22013	-2.42538	BTB-00300104	ARS-BFGL-NGS-55096	constant				CNV-F23
CNV-A46	11.4	7	24713369	24735381	22013	-2.24536	BTB-00300104	ARS-BFGL-NGS-55096	constant				CNV-F23
CNV-A46	11.6	7	24713369	24735381	22013	-2.08617	BTB-00300104	ARS-BFGL-NGS-55096	constant				CNV-F23
CNV-A47	28.6	7	42765700	42788788	23089	-5.10552	BTB-00308027	ARS-BFGL-NGS-23938	constant
CNV-A47	28.4	7	42765700	42788788	23089	-5.05768	BTB-00308027	ARS-BFGL-NGS-23938	constant
CNV-A47	28.1	7	42765700	42788788	23089	-4.69052	BTB-00308027	ARS-BFGL-NGS-23938	constant
CNV-A48	11.6	7	56152302	56179348	27047	-2.04476	ARS-BFGL-NGS-14880	ARS-BFGL-NGS-119198	3rd timepoint	ARHGAP26
CNV-A49	13.4	7	56179348	56249061	69714	-2.70607	ARS-BFGL-NGS-119198	Hapmap41418-BTA-108601	constant	NR3C1
CNV-A49	17.4	7	56179348	56249061	69714	-2.46475	ARS-BFGL-NGS-119198	Hapmap41418-BTA-108601	2nd&3rd timepoints	NR3C1
CNV-A49	13.6	7	56179348	56249061	69714	-2.44169	ARS-BFGL-NGS-119198	Hapmap41418-BTA-108601	constant	NR3C1
CNV-A49	17.6	7	56179348	56249061	69714	-2.42924	ARS-BFGL-NGS-119198	Hapmap41418-BTA-108601	2nd&3rd timepoints	NR3C1
CNV-A49	13.1	7	56179348	56249061	69714	-2.37358	ARS-BFGL-NGS-119198	Hapmap41418-BTA-108601	constant	NR3C1
CNV-A5	10.4	1	99905012	99961868	56857	-1.90212	BTB-01568192	BTB-01568308	2nd&3rd timepoints
CNV-A5	10.6	1	99905012	99961868	56857	-1.80457	BTB-01568192	BTB-01568308	2nd&3rd timepoints
CNV-A50	14.6	7	67742899	67747726	4828	-2.40524	Hapmap31522-BTA-162970	DIAS-114	constant	SAP30L
CNV-A50	14.4	7	67742899	67747726	4828	-2.15411	Hapmap31522-BTA-162970	DIAS-114	constant	SAP30L
CNV-A50	14.1	7	67747726	67774508	26783	-2.52455	DIAS-114	BTB-00316982	constant	SAP30L
CNV-A51	11.6	7	90923765	90943892	20128	-2.08799	Hapmap60739-rs29026571	DIAS-180	3rd timepoint				CNV-F25
CNV-A52	19.6	7	90943892	90983382	39491	-2.65644	DIAS-180	Hapmap47743-BTA-80126	3rd timepoint
CNV-A53	13.4	7	106057134	106092176	35043	-3.34883	BTA-112156-no-rs	BTB-01671559	constant
CNV-A53	19.6	7	106057134	106092176	35043	-2.54157	BTA-112156-no-rs	BTB-01671559	3rd timepoint
CNV-A53	13.6	7	106057134	106092176	35043	-2.5081	BTA-112156-no-rs	BTB-01671559	constant
CNV-A53	13.1	7	106057134	106092176	35043	-2.30752	BTA-112156-no-rs	BTB-01671559	constant
CNV-A54	19.4	8	32779057	32808370	29314	-2.42466	ARS-BFGL-NGS-77074	BTA-76382-no-rs	2nd&3rd timepoints
CNV-A54	19.6	8	32779057	32808370	29314	-1.98802	ARS-BFGL-NGS-77074	BTA-76382-no-rs	2nd&3rd timepoints
CNV-A55	11.6	8	42949474	42969739	20266	-1.40655	BTA-30302-no-rs	Hapmap48283-BTA-30285	3rd timepoint
CNV-A56	14.1	8	54239367	54271071	31705	-3.27496	ARS-BFGL-NGS-86682	Hapmap31537-BTA-38266	constant	GNAQ			CNV-F27
CNV-A56	10.1	8	54239367	54271071	31705	-3.08355	ARS-BFGL-NGS-86682	Hapmap31537-BTA-38266	constant	GNAQ			CNV-F27
CNV-A56	1.4	8	54239367	54271071	31705	-3.00854	ARS-BFGL-NGS-86682	Hapmap31537-BTA-38266	constant	GNAQ			CNV-F27
CNV-A56	19.6	8	54239367	54271071	31705	-2.95245	ARS-BFGL-NGS-86682	Hapmap31537-BTA-38266	constant	GNAQ			CNV-F27
CNV-A56	28.4	8	54239367	54271071	31705	-2.92589	ARS-BFGL-NGS-86682	Hapmap31537-BTA-38266	constant	GNAQ			CNV-F27
CNV-A56	1.6	8	54239367	54271071	31705	-2.89231	ARS-BFGL-NGS-86682	Hapmap31537-BTA-38266	constant	GNAQ			CNV-F27
CNV-A56	11.1	8	54239367	54271071	31705	-2.84293	ARS-BFGL-NGS-86682	Hapmap31537-BTA-38266	constant	GNAQ			CNV-F27
CNV-A56	14.6	8	54239367	54271071	31705	-2.8324	ARS-BFGL-NGS-86682	Hapmap31537-BTA-38266	constant	GNAQ			CNV-F27
CNV-A56	19.1	8	54239367	54271071	31705	-2.82884	ARS-BFGL-NGS-86682	Hapmap31537-BTA-38266	constant	GNAQ			CNV-F27
CNV-A56	19.4	8	54239367	54271071	31705	-2.8171	ARS-BFGL-NGS-86682	Hapmap31537-BTA-38266	constant	GNAQ			CNV-F27
CNV-A56	10.6	8	54239367	54271071	31705	-2.79418	ARS-BFGL-NGS-86682	Hapmap31537-BTA-38266	constant	GNAQ			CNV-F27
CNV-A56	10.4	8	54239367	54271071	31705	-2.77661	ARS-BFGL-NGS-86682	Hapmap31537-BTA-38266	constant	GNAQ			CNV-F27
CNV-A56	28.1	8	54239367	54271071	31705	-2.73656	ARS-BFGL-NGS-86682	Hapmap31537-BTA-38266	constant	GNAQ			CNV-F27
CNV-A56	28.6	8	54239367	54271071	31705	-2.73496	ARS-BFGL-NGS-86682	Hapmap31537-BTA-38266	constant	GNAQ			CNV-F27
CNV-A56	14.4	8	54239367	54271071	31705	-2.66121	ARS-BFGL-NGS-86682	Hapmap31537-BTA-38266	constant	GNAQ			CNV-F27
CNV-A56	17.1	8	54239367	54271071	31705	-2.64816	ARS-BFGL-NGS-86682	Hapmap31537-BTA-38266	constant	GNAQ			CNV-F27
CNV-A56	17.6	8	54239367	54271071	31705	-2.59229	ARS-BFGL-NGS-86682	Hapmap31537-BTA-38266	constant	GNAQ			CNV-F27
CNV-A56	17.4	8	54239367	54271071	31705	-2.58944	ARS-BFGL-NGS-86682	Hapmap31537-BTA-38266	constant	GNAQ			CNV-F27
CNV-A56	11.4	8	54239367	54271071	31705	-2.51478	ARS-BFGL-NGS-86682	Hapmap31537-BTA-38266	constant	GNAQ			CNV-F27
CNV-A56	11.6	8	54239367	54271071	31705	-2.43444	ARS-BFGL-NGS-86682	Hapmap31537-BTA-38266	constant	GNAQ			CNV-F27
CNV-A56	1.1	8	54239367	54271071	31705	-2.42548	ARS-BFGL-NGS-86682	Hapmap31537-BTA-38266	constant	GNAQ			CNV-F27
CNV-A57	19.6	8	83300867	83369876	69010	-0.674664	BTB-00362368	ARS-BFGL-NGS-37913	3rd timepoint	FANCC
CNV-A58	10.1	8	85617693	85645138	27446	-2.31861	DIAS-156	ARS-BFGL-NGS-212	constant	CENPP
CNV-A58	10.4	8	85617693	85645138	27446	-2.09505	DIAS-156	ARS-BFGL-NGS-212	constant	CENPP
CNV-A58	10.6	8	85617693	85645138	27446	-1.8679	DIAS-156	ARS-BFGL-NGS-212	constant	CENPP
CNV-A59	11.6	8	90693363	90714611	21249	-0.550292	Hapmap33490-BTA-146089	Hapmap57848-rs29015158	3rd timepoint
CNV-A6	1.6	1	112797583	112827230	29648	-2.44607	DIAS-1	BTB-00049996	constant
CNV-A6	1.4	1	112797583	112827230	29648	-2.3248	DIAS-1	BTB-00049996	constant
CNV-A6	1.1	1	112797583	112827230	29648	-2.26698	DIAS-1	BTB-00049996	constant
CNV-A60	19.6	8	101637375	101683774	46400	-2.80549	ARS-BFGL-NGS-74165	BTA-107369-no-rs	3rd timepoint				CNV-F29
CNV-A60	14.6	8	101637375	101683774	46400	-2.42132	ARS-BFGL-NGS-74165	BTA-107369-no-rs	2nd&3rd timepoints				CNV-F29
CNV-A60	14.4	8	101637375	101683774	46400	-2.37272	ARS-BFGL-NGS-74165	BTA-107369-no-rs	2nd&3rd timepoints				CNV-F29
CNV-A61	11.4	9	24079580	24127805	48226	-2.42063	BTB-01362120	BTB-01362117	2nd&3rd timepoints
CNV-A61	11.6	9	24079580	24127805	48226	-2.19651	BTB-01362120	BTB-01362117	2nd&3rd timepoints
CNV-A62	1.4	9	24127805	24155896	28092	-2.77733	BTB-01362117	Hapmap42168-BTA-28710	constant				CNV-F31
CNV-A62	13.6	9	24127805	24155896	28092	-2.54112	BTB-01362117	Hapmap42168-BTA-28710	3rd timepoint				CNV-F31
CNV-A62	1.1	9	24127805	24155896	28092	-2.51741	BTB-01362117	Hapmap42168-BTA-28710	constant				CNV-F31
CNV-A62	17.4	9	24127805	24155896	28092	-2.51074	BTB-01362117	Hapmap42168-BTA-28710	constant				CNV-F31
CNV-A62	1.6	9	24127805	24155896	28092	-2.48588	BTB-01362117	Hapmap42168-BTA-28710	constant				CNV-F31
CNV-A62	17.6	9	24127805	24155896	28092	-2.43723	BTB-01362117	Hapmap42168-BTA-28710	constant				CNV-F31
CNV-A62	17.1	9	24127805	24155896	28092	-2.39791	BTB-01362117	Hapmap42168-BTA-28710	constant				CNV-F31
CNV-A63	19.6	9	28149131	28170484	21354	-2.78524	ARS-BFGL-NGS-93119	Hapmap28106-BTA-157973	constant				CNV-F31
CNV-A63	19.4	9	28149131	28170484	21354	-2.76494	ARS-BFGL-NGS-93119	Hapmap28106-BTA-157973	constant				CNV-F31
CNV-A63	19.1	9	28149131	28170484	21354	-2.63999	ARS-BFGL-NGS-93119	Hapmap28106-BTA-157973	constant				CNV-F31
CNV-A63	28.6	9	28149131	28170484	21354	-2.50265	ARS-BFGL-NGS-93119	Hapmap28106-BTA-157973	3rd timepoint				CNV-F31
CNV-A64	17.6	9	36238166	36318141	79976	-2.02109	BTA-06897-rs29021253	BTA-18333-no-rs	3rd timepoint
CNV-A64	11.6	9	36238166	36318141	79976	-0.729308	BTA-06897-rs29021253	BTA-18333-no-rs	3rd timepoint
CNV-A65	1.4	9	36318141	36440319	122179	-1.96318	BTA-18333-no-rs	ARS-BFGL-NGS-36701	2nd&3rd timepoints				CNV-F34
CNV-A65	1.6	9	36318141	36440319	122179	-1.8068	BTA-18333-no-rs	ARS-BFGL-NGS-36701	2nd&3rd timepoints				CNV-F34
CNV-A66	1.6	9	54249918	54317953	68036	-0.621449	ARS-BFGL-NGS-108373	BTA-17651-no-rs	3rd timepoint
CNV-A67	1.6	9	59060811	59091714	30904	-2.51774	ARS-BFGL-NGS-93427	ARS-BFGL-NGS-78855	constant
CNV-A67	1.4	9	59060811	59091714	30904	-2.44076	ARS-BFGL-NGS-93427	ARS-BFGL-NGS-78855	constant
CNV-A67	1.1	9	59060811	59091714	30904	-2.30763	ARS-BFGL-NGS-93427	ARS-BFGL-NGS-78855	constant
CNV-A68	17.4	10	33385244	33421653	36410	-2.61436	ARS-BFGL-NGS-60923	Hapmap48280-BTA-29580	2nd&3rd timepoints
CNV-A68	17.6	10	33385244	33421653	36410	-2.23014	ARS-BFGL-NGS-60923	Hapmap48280-BTA-29580	2nd&3rd timepoints
CNV-A69	14.1	10	39823420	39846476	23057	-3.19425	BTA-08483-no-rs	BTA-66276-no-rs	constant				CNV-F34
CNV-A69	13.4	10	39823420	39846476	23057	-2.90725	BTA-08483-no-rs	BTA-66276-no-rs	constant				CNV-F34
CNV-A69	13.6	10	39823420	39846476	23057	-2.76245	BTA-08483-no-rs	BTA-66276-no-rs	constant				CNV-F34
CNV-A69	14.4	10	39823420	39846476	23057	-2.74526	BTA-08483-no-rs	BTA-66276-no-rs	constant				CNV-F34
CNV-A69	17.6	10	39823420	39846476	23057	-2.53467	BTA-08483-no-rs	BTA-66276-no-rs	constant				CNV-F34
CNV-A69	14.6	10	39823420	39846476	23057	-2.49865	BTA-08483-no-rs	BTA-66276-no-rs	constant				CNV-F34
CNV-A69	17.4	10	39823420	39846476	23057	-2.46233	BTA-08483-no-rs	BTA-66276-no-rs	constant				CNV-F34
CNV-A69	13.1	10	39823420	39846476	23057	-2.44743	BTA-08483-no-rs	BTA-66276-no-rs	constant				CNV-F34
CNV-A69	17.1	10	39823420	39846476	23057	-2.2546	BTA-08483-no-rs	BTA-66276-no-rs	constant				CNV-F34
CNV-A7	10.6	1	125264530	125350385	85856	0.415585	BTB-01405008	Hapmap54815-rs29020074	3rd timepoint GAIN
CNV-A70	19.6	10	41300000	41361189	61190	3.65858	BTB-01400792	BTB-01970117	3rd timepoint GAIN
CNV-A71	14.1	10	52086383	52109287	22905	-2.10523	Hapmap49275-BTA-69259	ARS-BFGL-NGS-15716	constant
CNV-A71	10.4	10	52109287	52166976	57690	-2.06124	ARS-BFGL-NGS-15716	BTB-01984646	constant	AQP9
CNV-A71	14.6	10	52109287	52166976	57690	-1.98158	ARS-BFGL-NGS-15716	BTB-01984646	constant	AQP9
CNV-A71	10.1	10	52109287	52166976	57690	-1.94699	ARS-BFGL-NGS-15716	BTB-01984646	constant	AQP9
CNV-A71	10.6	10	52109287	52166976	57690	-1.82776	ARS-BFGL-NGS-15716	BTB-01984646	constant	AQP9
CNV-A71	14.4	10	52109287	52166976	57690	-1.77144	ARS-BFGL-NGS-15716	BTB-01984646	constant	AQP9
CNV-A72	1.4	11	8737561	8784437	46877	-3.07208	BTB-00455991	BTA-108418-no-rs	constant				CNV-F36
CNV-A72	14.1	11	8737561	8784437	46877	-3.03062	BTB-00455991	BTA-108418-no-rs	constant				CNV-F36
CNV-A72	14.6	11	8737561	8784437	46877	-2.78556	BTB-00455991	BTA-108418-no-rs	constant				CNV-F36
CNV-A72	1.6	11	8737561	8784437	46877	-2.70627	BTB-00455991	BTA-108418-no-rs	constant				CNV-F36
CNV-A72	1.1	11	8737561	8784437	46877	-2.56873	BTB-00455991	BTA-108418-no-rs	constant				CNV-F36
CNV-A72	14.4	11	8737561	8784437	46877	-2.51958	BTB-00455991	BTA-108418-no-rs	constant				CNV-F36
CNV-A72	13.4	11	8737561	8784437	46877	-1.69032	BTB-00455991	BTA-108418-no-rs	2nd&3rd timepoints				CNV-F36
CNV-A72	13.6	11	8784437	8808020	23584	-1.99382	BTA-108418-no-rs	ARS-BFGL-NGS-89554	2nd&3rd timepoints				CNV-F36
CNV-A73	11.6	11	11929251	11955169	25919	-2.34663	ARS-BFGL-BAC-13566	BTB-01644390	2nd&3rd timepoints				CNV-F37
CNV-A73	11.4	11	11929251	11955169	25919	-2.32757	ARS-BFGL-BAC-13566	BTB-01644390	2nd&3rd timepoints				CNV-F37
CNV-A74	17.6	11	27291482	27385912	94431	-1.52064	BTB-01399764	ARS-BFGL-NGS-63481	constant
CNV-A74	17.4	11	27291482	27385912	94431	-1.4728	BTB-01399764	ARS-BFGL-NGS-63481	constant
CNV-A74	17.1	11	27291482	27385912	94431	-1.3737	BTB-01399764	ARS-BFGL-NGS-63481	constant
CNV-A74	19.4	11	27291482	27385912	94431	-0.720965	BTB-01399764	ARS-BFGL-NGS-63481	constant
CNV-A74	19.1	11	27291482	27385912	94431	-0.684653	BTB-01399764	ARS-BFGL-NGS-63481	constant
CNV-A74	19.6	11	27291482	27385912	94431	-0.624271	BTB-01399764	ARS-BFGL-NGS-63481	constant
CNV-A75	10.1	11	37436464	37519673	83210	-1.30511	ARS-BFGL-BAC-13600	Hapmap31720-BTA-126418	constant	EML6
CNV-A75	10.6	11	37436464	37519673	83210	-1.29823	ARS-BFGL-BAC-13600	Hapmap31720-BTA-126418	constant	EML6
CNV-A75	10.4	11	37436464	37519673	83210	-1.23042	ARS-BFGL-BAC-13600	Hapmap31720-BTA-126418	constant	EML6
CNV-A76	13.6	11	47338489	47361429	22941	-1.47555	BTA-97080-no-rs	ARS-BFGL-BAC-6606	3rd timepoint	EIF2AK3
CNV-A77	17.4	11	69593730	69617008	23279	-0.707243	ARS-BFGL-NGS-110913	Hapmap35208-BES3_Contig297_740	2nd&3rd timepoints
CNV-A77	17.6	11	69593730	69617008	23279	-0.622363	ARS-BFGL-NGS-110913	Hapmap35208-BES3_Contig297_740	2nd&3rd timepoints
CNV-A78	13.6	12	4238962	4279861	40900	-2.11205	BTA-87244-no-rs	BTB-01908083	3rd timepoint
CNV-A79	1.6	12	15937798	15978479	40682	-0.965124	BTA-31719-no-rs	ARS-BFGL-NGS-32295	constant	SIAH3			CNV-F41
CNV-A79	1.1	12	15937798	15978479	40682	-0.904932	BTA-31719-no-rs	ARS-BFGL-NGS-32295	constant	SIAH3			CNV-F41
CNV-A79	1.4	12	15937798	15978479	40682	-0.901847	BTA-31719-no-rs	ARS-BFGL-NGS-32295	constant	SIAH3			CNV-F41
CNV-A79	17.6	12	15937798	15978479	40682	-2.06351	BTA-31719-no-rs	ARS-BFGL-NGS-32295	3rd timepoint	SIAH3			CNV-F41 const
CNV-A8	1.6	2	27756641	27777423	20783	-2.36692	ARS-BFGL-NGS-48318	Hapmap32045-BTA-133799	3rd timepoint	CERS6
CNV-A80	19.6	12	24083556	24147902	64347	-2.92096	ARS-BFGL-NGS-78505	UA-IFASA-7609	constant	TRPC4
CNV-A80	19.4	12	24083556	24147902	64347	-2.76677	ARS-BFGL-NGS-78505	UA-IFASA-7609	constant	TRPC4
CNV-A80	19.1	12	24083556	24147902	64347	-2.5397	ARS-BFGL-NGS-78505	UA-IFASA-7609	constant	TRPC4
CNV-A81	13.4	12	44402707	44597060	194354	-2.57983	ARS-BFGL-NGS-114590	BTA-21666-no-rs	constant	KLHL1			CNV-F42
CNV-A81	13.6	12	44402707	44597060	194354	-2.37396	ARS-BFGL-NGS-114590	BTA-21666-no-rs	constant	KLHL1			CNV-F42
CNV-A81	13.1	12	44402707	44597060	194354	-2.22403	ARS-BFGL-NGS-114590	BTA-21666-no-rs	constant	KLHL1			CNV-F42
CNV-A82	17.4	12	45780766	45846353	65588	-2.88393	BTA-22706-no-rs	ARS-BFGL-NGS-119692	constant
CNV-A82	17.6	12	45780766	45846353	65588	-2.77669	BTA-22706-no-rs	ARS-BFGL-NGS-119692	constant
CNV-A82	17.1	12	45780766	45846353	65588	-2.60687	BTA-22706-no-rs	ARS-BFGL-NGS-119692	constant
CNV-A83	28.4	12	46867626	46889690	22065	-2.05177	Hapmap45915-BTA-22734	ARS-BFGL-NGS-66430	2nd&3rd timepoints
CNV-A83	28.6	12	46867626	46889690	22065	-1.67831	Hapmap45915-BTA-22734	ARS-BFGL-NGS-66430	2nd&3rd timepoints
CNV-A84	10.4	12	59412979	59473949	60971	-0.739891	BTA-98543-no-rs	BTA-121767-no-rs	2nd&3rd timepoints
CNV-A84	10.6	12	59437039	59473949	36911	-0.801685	BTB-00266144	BTA-121767-no-rs	2nd&3rd timepoints
CNV-A85	11.4	12	59584765	59609816	25052	-2.52295	BTB-00266062	ARS-BFGL-NGS-109722	constant				CNV-F44
CNV-A85	1.4	12	59584765	59609816	25052	-2.34573	BTB-00266062	ARS-BFGL-NGS-109722	constant				CNV-F44
CNV-A85	11.1	12	59584765	59609816	25052	-2.25898	BTB-00266062	ARS-BFGL-NGS-109722	constant				CNV-F44
CNV-A85	1.6	12	59584765	59609816	25052	-2.14364	BTB-00266062	ARS-BFGL-NGS-109722	constant				CNV-F44
CNV-A85	11.6	12	59584765	59609816	25052	-2.04745	BTB-00266062	ARS-BFGL-NGS-109722	constant				CNV-F44
CNV-A85	1.1	12	59584765	59609816	25052	-2.04358	BTB-00266062	ARS-BFGL-NGS-109722	constant				CNV-F44
CNV-A86	19.4	12	67538730	67564989	26260	-6.09677	Hapmap46561-BTA-28033	ARS-BFGL-BAC-14367	constant
CNV-A86	19.1	12	67538730	67740890	202161	-1.67663	Hapmap46561-BTA-28033	BTB-00502534	constant
CNV-A86	19.6	12	67538730	67740890	202161	-1.6584	Hapmap46561-BTA-28033	BTB-00502534	constant
CNV-A87	1.4	12	71469688	71938198	468511	-1.96313	ARS-BFGL-NGS-16052	ARS-BFGL-NGS-28061	constant
CNV-A87	1.6	12	71469688	71938198	468511	-1.91826	ARS-BFGL-NGS-16052	ARS-BFGL-NGS-28061	constant
CNV-A87	11.6	12	71469688	71938198	468511	-1.66937	ARS-BFGL-NGS-16052	ARS-BFGL-NGS-28061	3rd timepoint
CNV-A87	1.1	12	71469688	71938198	468511	-1.64397	ARS-BFGL-NGS-16052	ARS-BFGL-NGS-28061	constant
CNV-A88	17.1	12	72414147	74492053	2077907	-1.37968	Hapmap51343-BTA-88743	ARS-BFGL-NGS-80120	constant	MIR3141
CNV-A88	17.6	12	72414147	74492053	2077907	-1.30887	Hapmap51343-BTA-88743	ARS-BFGL-NGS-80120	constant	MIR3141
CNV-A88	17.4	12	72713703	74492053	1778351	-1.70492	DIAS-256	ARS-BFGL-NGS-80120	constant	MIR3141
CNV-A89	14.6	12	74492053	75286890	794838	-2.54528	ARS-BFGL-NGS-80120	ARS-BFGL-NGS-108019	constant
CNV-A89	14.1	12	74492053	75286890	794838	-2.4254	ARS-BFGL-NGS-80120	ARS-BFGL-NGS-108019	constant
CNV-A89	14.4	12	74492053	75286890	794838	-1.95037	ARS-BFGL-NGS-80120	ARS-BFGL-NGS-108019	constant
CNV-A9	19.6	2	40624277	40653110	28834	-2.39369	ARS-BFGL-BAC-41569	ARS-BFGL-BAC-41568	3rd timepoint
CNV-A90	14.6	13	44086463	44124780	38318	-1.82258	ARS-BFGL-NGS-66146	BTA-13681-no-rs	3rd timepoint					4357. nsv834820
CNV-A91	14.6	13	70429543	70496054	66512	-2.16127	Hapmap25516-BTA-128677	ARS-BFGL-NGS-78378	3rd timepoint	TOP1
CNV-A91	13.6	13	70429543	70496054	66512	-2.36905	Hapmap25516-BTA-128677	ARS-BFGL-NGS-78378	constant	TOP1	PLCG1
CNV-A91	13.1	13	70429543	70496054	66512	-2.06704	Hapmap25516-BTA-128677	ARS-BFGL-NGS-78378	constant	TOP1	PLCG1
CNV-A91	13.4	13	70496054	70523797	27744	-2.62587	ARS-BFGL-NGS-78378	ARS-BFGL-NGS-11140	constant	TOP1	PLCG1
CNV-A92	14.1	14	11220778	11250157	29380	-2.47888	ARS-BFGL-NGS-26959	Hapmap29947-BTC-070181	constant				CNV-F45
CNV-A92	28.4	14	11220778	11250157	29380	-2.45455	ARS-BFGL-NGS-26959	Hapmap29947-BTC-070181	2nd&3rd timepoints				CNV-F45const
CNV-A92	17.6	14	11220778	11250157	29380	-2.2481	ARS-BFGL-NGS-26959	Hapmap29947-BTC-070181	3rd timepoint				CNV-F45
CNV-A92	28.6	14	11220778	11250157	29380	-2.20761	ARS-BFGL-NGS-26959	Hapmap29947-BTC-070181	2nd&3rd timepoints				CNV-F45
CNV-A92	14.6	14	11220778	11250157	29380	-2.16802	ARS-BFGL-NGS-26959	Hapmap29947-BTC-070181	constant				CNV-F45
CNV-A92	14.4	14	11220778	11250157	29380	-2.01722	ARS-BFGL-NGS-26959	Hapmap29947-BTC-070181	constant				CNV-F45
CNV-A93	13.6	14	30498375	30526468	28094	-2.082	ARS-BFGL-NGS-117404	UA-IFASA-8129	3rd timepoint				CNV-F46 const
CNV-A93	28.6	14	30498375	30526468	28094	-1.88397	ARS-BFGL-NGS-117404	UA-IFASA-8129	3rd timepoint				CNV-F46
CNV-A94	14.6	14	40571538	40616098	44561	-2.35387	BTA-95925-no-rs	ARS-BFGL-NGS-110022	constant
CNV-A94	14.4	14	40571538	40616098	44561	-2.34744	BTA-95925-no-rs	ARS-BFGL-NGS-110022	constant
CNV-A94	14.1	14	40571538	40616098	44561	-2.20717	BTA-95925-no-rs	ARS-BFGL-NGS-110022	constant
CNV-A95	19.6	14	49117896	49145267	27372	-2.52263	BTB-01881796	UA-IFASA-6456	constant
CNV-A95	19.1	14	49117896	49145267	27372	-2.50926	BTB-01881796	UA-IFASA-6456	constant
CNV-A95	19.4	14	49117896	49145267	27372	-2.39209	BTB-01881796	UA-IFASA-6456	constant
CNV-A96	17.4	14	49145267	49193808	48542	-2.52805	UA-IFASA-6456	BTB-00569421	constant
CNV-A96	17.1	14	49145267	49193808	48542	-2.51609	UA-IFASA-6456	BTB-00569421	constant
CNV-A96	13.6	14	49145267	49193808	48542	-2.4679	UA-IFASA-6456	BTB-00569421	3rd timepoint
CNV-A96	17.6	14	49145267	49193808	48542	-2.4037	UA-IFASA-6456	BTB-00569421	constant
CNV-A97	28.6	14	68619030	68642901	23872	-1.85455	BTA-35325-no-rs	ARS-BFGL-NGS-59595	3rd timepoint	MATN2
CNV-A98	14.4	15	45047891	45075788	27898	-1.41626	ARS-BFGL-NGS-24309	ARS-BFGL-NGS-53662	constant	TUB
CNV-A98	14.1	15	45075788	45104876	29089	-1.75424	ARS-BFGL-NGS-53662	ARS-BFGL-NGS-93495	constant	TUB
CNV-A98	14.6	15	45075788	45104876	29089	-1.65823	ARS-BFGL-NGS-53662	ARS-BFGL-NGS-93495	constant	TUB
CNV-A99	1.6	15	68026353	68047712	21360	-2.19312	Hapmap50497-BTA-88135	Hapmap23269-BTA-147941	constant
CNV-A99	1.4	15	68026353	68047712	21360	-2.15534	Hapmap50497-BTA-88135	Hapmap23269-BTA-147941	constant
CNV-A99	1.1	15	68026353	68047712	21360	-2.01319	Hapmap50497-BTA-88135	Hapmap23269-BTA-147941	constant
CNV ID	Sample name full	Chromosome Name	Start Position	End Position	Length (bp)	Segment Mean	Start Marker	End Marker	CNV type	GENE1	GENE2	GENE3

## Sheet: Table S3in vitro FIBRO CNV list
	In vivo and in vitro ageing results in accumulation of de novo copy number variations in bulls
	Tamas Revay, Olutobi Oluwole, W. Allan King*	Tamas Revay1, Olutobi Oluwole1, Tom Kroetsch2, W. Allan King1*
	Supplementary Table S3: List of CNVs identified in FIBRO samples (named as A, M2, M3). The tested passages were named as P5, P15, P25.
CNV ID	Sample name full	Chromosome Name	Start Position	End Position	Segment Mean	Length (bp)	Start Marker	End Marker	status	RefSeq gene	AGE CNV
CNV-F1	A P15	1	19854736	19975742	-2.19829	121007	Hapmap51978-BTA-39455	ARS-BFGL-NGS-55093	2nd & 3rd		CNV-A1
CNV-F1	A P25	1	19854736	19975742	-2.50125	121007	Hapmap51978-BTA-39455	ARS-BFGL-NGS-55093	2nd & 3rd		CNV-A1
CNV-F10	M2 P05	3	36826828	36849233	-1.66592	22406	Hapmap55463-rs29026005	BTA-67581-no-rs	constant
CNV-F10	M2 P15	3	36826828	36849233	-1.74763	22406	Hapmap55463-rs29026005	BTA-67581-no-rs	constant
CNV-F10	M2 P25	3	36826828	36849233	-1.80193	22406	Hapmap55463-rs29026005	BTA-67581-no-rs	constant
CNV-F10	M3 P05	3	36826828	36849233	-1.25681	22406	Hapmap55463-rs29026005	BTA-67581-no-rs	constant
CNV-F10	M3 P15	3	36826828	36849233	-1.14872	22406	Hapmap55463-rs29026005	BTA-67581-no-rs	constant
CNV-F10	M3 P25	3	36826828	36849233	-1.23968	22406	Hapmap55463-rs29026005	BTA-67581-no-rs	constant
CNV-F11	A P05	3	65127999	65163724	-2.34186	35726	BTB-01178081	Hapmap48164-BTA-105327	constant		CNV-A19
CNV-F11	A P15	3	65127999	65163724	-2.34855	35726	BTB-01178081	Hapmap48164-BTA-105327	constant		CNV-A19
CNV-F11	A P25	3	65127999	65163724	-2.09705	35726	BTB-01178081	Hapmap48164-BTA-105327	constant		CNV-A19
CNV-F12	M3 P05	3	67474440	67515040	0.905874	40601	Hapmap43909-BTA-68300	ARS-BFGL-NGS-55525	constant GAIN	AK5
CNV-F12	M3 P15	3	67474440	67515040	0.704619	40601	Hapmap43909-BTA-68300	ARS-BFGL-NGS-55525	constant GAIN	AK5
CNV-F12	M3 P25	3	67474440	67515040	1.05318	40601	Hapmap43909-BTA-68300	ARS-BFGL-NGS-55525	constant GAIN	AK5
CNV-F13	A P05	3	91930742	91973210	-2.02058	42469	ARS-BFGL-NGS-100838	ARS-BFGL-NGS-92734	constant	TMEM61
CNV-F13	A P15	3	91930742	91973210	-1.90795	42469	ARS-BFGL-NGS-100838	ARS-BFGL-NGS-92734	constant	TMEM61
CNV-F13	A P25	3	91930742	91973210	-1.78647	42469	ARS-BFGL-NGS-100838	ARS-BFGL-NGS-92734	constant	TMEM61
CNV-F14	M2 P05	3	91973210	92015484	-1.64088	42275	ARS-BFGL-NGS-92734	BTB-00143481	constant	DHCR24
CNV-F14	M2 P15	3	91973210	92015484	-1.65687	42275	ARS-BFGL-NGS-92734	BTB-00143481	constant	DHCR24
CNV-F14	M2 P25	3	91973210	92015484	-1.42344	42275	ARS-BFGL-NGS-92734	BTB-00143481	constant	DHCR24
CNV-F14	M3 P05	3	91973210	92015484	-1.75029	42275	ARS-BFGL-NGS-92734	BTB-00143481	constant	DHCR24
CNV-F14	M3 P15	3	91973210	92015484	-1.83616	42275	ARS-BFGL-NGS-92734	BTB-00143481	constant	DHCR24
CNV-F14	M3 P25	3	91973210	92015484	-1.83134	42275	ARS-BFGL-NGS-92734	BTB-00143481	constant	DHCR24
CNV-F15	M3 P25	4	67462808	67489709	-0.740036	26902	Hapmap26406-BTA-142298	ARS-BFGL-NGS-27521	3rd
CNV-F16	M3 P05	4	83238386	83294785	-2.02576	56400	BTB-01261088	BTB-02092948	constant	AMPH
CNV-F16	M3 P15	4	83238386	83294785	-1.98	56400	BTB-01261088	BTB-02092948	constant	AMPH
CNV-F16	M3 P25	4	83238386	83294785	-2.22207	56400	BTB-01261088	BTB-02092948	constant	AMPH
CNV-F17	A P05	4	89969381	90018980	-2.12075	49600	BTB-01591267	Hapmap26982-BTA-149776	constant
CNV-F17	A P15	4	89969381	90018980	-2.48776	49600	BTB-01591267	Hapmap26982-BTA-149776	constant
CNV-F17	A P25	4	89969381	90018980	-2.41711	49600	BTB-01591267	Hapmap26982-BTA-149776	constant
CNV-F18	M3 P05	4	109130345	109292250	-1.77142	161906	ARS-BFGL-NGS-119186	Hapmap39964-BTA-104515	constant
CNV-F18	M3 P15	4	108974924	109130345	-2.17304	155422	BTA-72255-no-rs	ARS-BFGL-NGS-119186	constant
CNV-F18	M3 P25	4	109130345	109292250	-1.89076	161906	ARS-BFGL-NGS-119186	Hapmap39964-BTA-104515	constant
CNV-F19	A P05	5	9756491	9806599	-2.63804	50109	ARS-BFGL-NGS-34695	BTA-118745-no-rs	constant		CNV-A32
CNV-F19	A P15	5	9756491	9806599	-2.82139	50109	ARS-BFGL-NGS-34695	BTA-118745-no-rs	constant		CNV-A32
CNV-F19	A P25	5	9756491	9806599	-3.2077	50109	ARS-BFGL-NGS-34695	BTA-118745-no-rs	constant		CNV-A32
CNV-F19	M3 P05	5	9756491	9806599	-2.69691	50109	ARS-BFGL-NGS-34695	BTA-118745-no-rs	constant		CNV-A32
CNV-F19	M3 P15	5	9756491	9806599	-3.77159	50109	ARS-BFGL-NGS-34695	BTA-118745-no-rs	constant		CNV-A32
CNV-F19	M3 P25	5	9756491	9806599	-2.65845	50109	ARS-BFGL-NGS-34695	BTA-118745-no-rs	constant		CNV-A32
CNV-F2	M3 P25	1	19975742	20056335	-2.63764	80594	ARS-BFGL-NGS-55093	BTA-39450-no-rs	3rd		CNV-A1
CNV-F20	M2 P05	5	30618036	30639518	-2.33212	21483	BTA-73280-no-rs	ARS-BFGL-NGS-1251	constant
CNV-F20	M2 P25	5	30618036	30639518	-2.41215	21483	BTA-73280-no-rs	ARS-BFGL-NGS-1251	constant
CNV-F21	M2 P05	5	104843055	104867369	-2.94704	24315	ARS-BFGL-NGS-68670	BTA-03305-no-rs	constant		CNV-A37
CNV-F21	M2 P15	5	104843055	104867369	-2.91808	24315	ARS-BFGL-NGS-68670	BTA-03305-no-rs	constant		CNV-A37
CNV-F21	M2 P25	5	104843055	104867369	-3.19644	24315	ARS-BFGL-NGS-68670	BTA-03305-no-rs	constant		CNV-A37
CNV-F22	M3 P05	6	44363683	44388224	-2.08845	24542	Hapmap26587-BTC-054901	Hapmap27102-BTC-054991	constant		CNV-A40
CNV-F22	M3 P15	6	44363683	44388224	-1.96767	24542	Hapmap26587-BTC-054901	Hapmap27102-BTC-054991	constant		CNV-A40
CNV-F22	M3 P25	6	44363683	44388224	-2.00167	24542	Hapmap26587-BTC-054901	Hapmap27102-BTC-054991	constant		CNV-A40
CNV-F23	M3 P05	7	24713369	24735381	-2.17761	22013	BTB-00300104	ARS-BFGL-NGS-55096	constant		CNV-A46
CNV-F23	M3 P15	7	24713369	24735381	-2.32882	22013	BTB-00300104	ARS-BFGL-NGS-55096	constant		CNV-A46
CNV-F23	M3 P25	7	24713369	24735381	-2.49531	22013	BTB-00300104	ARS-BFGL-NGS-55096	constant		CNV-A46
CNV-F24	A P05	7	32201186	32228960	-2.45918	27775	ARS-BFGL-NGS-36142	ARS-BFGL-NGS-104708	constant	SNX24
CNV-F24	A P15	7	32201186	32228960	-2.59427	27775	ARS-BFGL-NGS-36142	ARS-BFGL-NGS-104708	constant	SNX24
CNV-F24	A P25	7	32201186	32228960	-2.76781	27775	ARS-BFGL-NGS-36142	ARS-BFGL-NGS-104708	constant	SNX24
CNV-F25	M2 P15	7	90923765	90943892	-2.27475	20128	Hapmap60739-rs29026571	DIAS-180	2nd & 3rd		CNV-A51
CNV-F25	M2 P25	7	90923765	90943892	-2.2132	20128	Hapmap60739-rs29026571	DIAS-180	2nd & 3rd		CNV-A51
CNV-F26	M2 P05	8	42936113	42949474	-1.49819	13362	ARS-BFGL-NGS-5885	BTA-30302-no-rs	constant
CNV-F26	M2 P15	8	42936113	42949474	-1.51645	13362	ARS-BFGL-NGS-5885	BTA-30302-no-rs	constant
CNV-F26	M2 P25	8	42936113	42949474	-1.50006	13362	ARS-BFGL-NGS-5885	BTA-30302-no-rs	constant
CNV-F27	A P05	8	54239367	54271071	-2.5948	31705	ARS-BFGL-NGS-86682	Hapmap31537-BTA-38266	constant	GNAQ	CNV_A56
CNV-F27	A P15	8	54239367	54271071	-2.62593	31705	ARS-BFGL-NGS-86682	Hapmap31537-BTA-38266	constant	GNAQ	CNV_A56
CNV-F27	A P25	8	54239367	54271071	-3.0502	31705	ARS-BFGL-NGS-86682	Hapmap31537-BTA-38266	constant	GNAQ	CNV_A56
CNV-F27	M3 P05	8	54239367	54271071	-2.72403	31705	ARS-BFGL-NGS-86682	Hapmap31537-BTA-38266	constant	GNAQ	CNV_A56
CNV-F27	M3 P15	8	54239367	54271071	-2.83498	31705	ARS-BFGL-NGS-86682	Hapmap31537-BTA-38266	constant	GNAQ	CNV_A56
CNV-F27	M3 P25	8	54239367	54271071	-2.8273	31705	ARS-BFGL-NGS-86682	Hapmap31537-BTA-38266	constant	GNAQ	CNV_A56
CNV-F28	M2 P05	8	99407829	99441938	-2.17002	34110	ARS-BFGL-NGS-73870	UA-IFASA-444	constant
CNV-F28	M2 P15	8	99407829	99441938	-1.93824	34110	ARS-BFGL-NGS-73870	UA-IFASA-444	constant
CNV-F28	M2 P25	8	99407829	99441938	-1.8974	34110	ARS-BFGL-NGS-73870	UA-IFASA-444	constant
CNV-F29	A P05	8	101637375	101683774	-2.21132	46400	ARS-BFGL-NGS-74165	BTA-107369-no-rs	constant		CNV-A60
CNV-F29	A P15	8	101637375	101683774	-2.28171	46400	ARS-BFGL-NGS-74165	BTA-107369-no-rs	constant		CNV-A60
CNV-F29	A P25	8	101637375	101683774	-2.3792	46400	ARS-BFGL-NGS-74165	BTA-107369-no-rs	constant		CNV-A60
CNV-F3	M2 P05	1	51946893	51994611	-2.40093	47719	BTB-00023392	BTB-00023322	constant
CNV-F3	M2 P15	1	51946893	51994611	-2.40406	47719	BTB-00023392	BTB-00023322	constant
CNV-F3	M2 P25	1	51946893	51994611	-2.65864	47719	BTB-00023392	BTB-00023322	constant
CNV-F30	M2 P05	9	15340558	15388888	-1.87094	48331	ARS-BFGL-NGS-1357	BTB-01576481	constant
CNV-F30	M2 P15	9	15340558	15388888	-1.82379	48331	ARS-BFGL-NGS-1357	BTB-01576481	constant
CNV-F30	M2 P25	9	15340558	15388888	-1.73483	48331	ARS-BFGL-NGS-1357	BTB-01576481	constant
CNV-F31	M2 P05	9	24127805	24155896	-2.57312	28092	BTB-01362117	Hapmap42168-BTA-28710	constant		CNV-A62
CNV-F31	M2 P15	9	24127805	24155896	-2.52573	28092	BTB-01362117	Hapmap42168-BTA-28710	constant		CNV-A62
CNV-F31	M2 P25	9	24127805	24155896	-2.57979	28092	BTB-01362117	Hapmap42168-BTA-28710	constant		CNV-A62
CNV-F31	M3 P05	9	24127805	24155896	-2.46596	28092	BTB-01362117	Hapmap42168-BTA-28710	constant		CNV-A62
CNV-F31	M3 P15	9	24127805	24155896	-2.90643	28092	BTB-01362117	Hapmap42168-BTA-28710	constant		CNV-A62
CNV-F31	M3 P25	9	24127805	24155896	-2.32375	28092	BTB-01362117	Hapmap42168-BTA-28710	constant		CNV-A62
CNV-F32	M2 P05	9	36238166	36318141	-1.71951	79976	BTA-06897-rs29021253	BTA-18333-no-rs	constant		CNV-A65
CNV-F32	M2 P15	9	36318141	36440319	-1.94222	122179	BTA-18333-no-rs	ARS-BFGL-NGS-36701	constant		CNV-A65
CNV-F32	M2 P25	9	36318141	36440319	-1.76083	122179	BTA-18333-no-rs	ARS-BFGL-NGS-36701	constant		CNV-A65
CNV-F33	M2 P05	9	67342875	67383432	-2.24267	40558	Hapmap29263-BTA-128598	BTA-06924-no-rs	constant	PTPRK
CNV-F33	M2 P15	9	67342875	67383432	-2.03981	40558	Hapmap29263-BTA-128598	BTA-06924-no-rs	constant	PTPRK
CNV-F33	M2 P25	9	67342875	67383432	-2.05993	40558	Hapmap29263-BTA-128598	BTA-06924-no-rs	constant	PTPRK
CNV-F34	A P15	10	39823420	39846476	-2.50992	23057	BTA-08483-no-rs	BTA-66276-no-rs	2nd & 3rd	PTPRK	CNV-A69
CNV-F34	A P25	10	39823420	39846476	-2.62107	23057	BTA-08483-no-rs	BTA-66276-no-rs	2nd & 3rd		CNV-A69
CNV-F35	M3 P25	10	41361189	41389231	2.08453	28043	BTB-01970117	BTB-01700213	3rd GAIN
CNV-F36	A P05	11	8784437	8808020	-1.95814	23584	BTA-108418-no-rs	ARS-BFGL-NGS-89554	constant		CNV-A72
CNV-F36	A P15	11	8784437	8808020	-1.69386	23584	BTA-108418-no-rs	ARS-BFGL-NGS-89554	constant		CNV-A72
CNV-F36	A P25	11	8784437	8808020	-1.86844	23584	BTA-108418-no-rs	ARS-BFGL-NGS-89554	constant		CNV-A72
CNV-F37	M2 P25	11	11929251	11955169	-3.51109	25919	ARS-BFGL-BAC-13566	BTB-01644390	3rd	EXOC6B	CNV-A73
CNV-F37	M3 P05	11	11929251	11955169	-0.674185	25919	ARS-BFGL-BAC-13566	BTB-01644390	constant	EXOC6B	CNV-A73
CNV-F37	M3 P15	11	11929251	11955169	-0.703935	25919	ARS-BFGL-BAC-13566	BTB-01644390	constant	EXOC6B	CNV-A73
CNV-F37	M3 P25	11	11929251	11955169	-0.828275	25919	ARS-BFGL-BAC-13566	BTB-01644390	constant	EXOC6B	CNV-A73
CNV-F38	M2 P15	11	18760452	18833272	0.575293	72821	BTA-88187-no-rs	ARS-BFGL-NGS-19324	2nd & 3rd GAIN
CNV-F38	M2 P25	11	18760452	18833272	0.576169	72821	BTA-88187-no-rs	ARS-BFGL-NGS-19324	2nd & 3rd GAIN
CNV-F39	M2 P25	11	31495990	31519537	-0.652395	23548	BTB-01061117	BTB-01061072	3rd
CNV-F4	M3 P05	2	8453071	8476975	-1.67584	23905	BTB-00079237	BTB-00079213	constant
CNV-F4	M3 P15	2	8453071	8476975	-2.02374	23905	BTB-00079237	BTB-00079213	constant
CNV-F4	M3 P25	2	8453071	8476975	-1.87855	23905	BTB-00079237	BTB-00079213	constant
CNV-F40	M2 P05	11	69566554	69593730	-0.686575	27177	ARS-BFGL-NGS-110885	ARS-BFGL-NGS-110913	constant	LBH
CNV-F40	M2 P15	11	69566554	69593730	-0.696531	27177	ARS-BFGL-NGS-110885	ARS-BFGL-NGS-110913	constant	LBH
CNV-F40	M2 P25	11	69566554	69593730	-0.626447	27177	ARS-BFGL-NGS-110885	ARS-BFGL-NGS-110913	constant	LBH
CNV-F40	M3 P05	11	69566554	69593730	-0.707619	27177	ARS-BFGL-NGS-110885	ARS-BFGL-NGS-110913	constant	LBH
CNV-F40	M3 P15	11	69593730	69617008	-0.74042	23279	ARS-BFGL-NGS-110913	Hapmap35208-BES3_Contig297_740	constant	LBH
CNV-F40	M3 P25	11	69566554	69593730	-0.868841	27177	ARS-BFGL-NGS-110885	ARS-BFGL-NGS-110913	constant	LBH
CNV-F41	A P05	12	15937798	15978479	-0.916022	40682	BTA-31719-no-rs	ARS-BFGL-NGS-32295	constant	SIAH3	CNV-A79
CNV-F41	A P15	12	15937798	15978479	-0.899568	40682	BTA-31719-no-rs	ARS-BFGL-NGS-32295	constant	SIAH3	CNV-A79
CNV-F41	A P25	12	15937798	15978479	-0.920169	40682	BTA-31719-no-rs	ARS-BFGL-NGS-32295	constant	SIAH3	CNV-A79
CNV-F42	M3 P25	12	44402707	44597060	-2.2349	194354	ARS-BFGL-NGS-114590	BTA-21666-no-rs	3rd	KLHL1	CNV-A81
CNV-F43	A P05	12	56204081	56289541	-1.27091	85461	ARS-BFGL-NGS-20125	BTB-01021521	constant
CNV-F43	A P15	12	56204081	56289541	-1.29631	85461	ARS-BFGL-NGS-20125	BTB-01021521	constant
CNV-F43	A P25	12	56204081	56289541	-1.49084	85461	ARS-BFGL-NGS-20125	BTB-01021521	constant
CNV-F44	M2 P05	12	59584765	59609816	-2.28749	25052	BTB-00266062	ARS-BFGL-NGS-109722	constant		CNV-A85
CNV-F44	M2 P15	12	59584765	59609816	-2.42253	25052	BTB-00266062	ARS-BFGL-NGS-109722	constant		CNV-A85
CNV-F44	M2 P25	12	59584765	59609816	-2.32574	25052	BTB-00266062	ARS-BFGL-NGS-109722	constant		CNV-A85
CNV-F45	A P05	14	11220778	11250157	-2.15892	29380	ARS-BFGL-NGS-26959	Hapmap29947-BTC-070181	constant		CNV-A92
CNV-F45	A P15	14	11220778	11250157	-1.98916	29380	ARS-BFGL-NGS-26959	Hapmap29947-BTC-070181	constant		CNV-A92
CNV-F45	A P25	14	11220778	11250157	-2.13269	29380	ARS-BFGL-NGS-26959	Hapmap29947-BTC-070181	constant		CNV-A92
CNV-F46	A P05	14	30498375	30526468	-2.02327	28094	ARS-BFGL-NGS-117404	UA-IFASA-8129	constant		CNV-A93
CNV-F46	A P15	14	30498375	30526468	-2.02078	28094	ARS-BFGL-NGS-117404	UA-IFASA-8129	constant		CNV-A93
CNV-F46	A P25	14	30498375	30526468	-2.00772	28094	ARS-BFGL-NGS-117404	UA-IFASA-8129	constant		CNV-A93
CNV-F47	A P25	15	11681142	11710409	0.709276	29268	ARS-BFGL-NGS-113839	Hapmap51870-BTA-100797	3rd GAIN
CNV-F48	M3 P25	15	17457200	17480302	-1.93168	23103	Hapmap39467-BTA-120135	ARS-BFGL-NGS-65626	3rd	ELMOD1
CNV-F49	A P05	15	47819771	48011891	-3.36676	192121	ARS-BFGL-NGS-32444	BTB-01907848	constant	LOC618803
CNV-F49	A P15	15	47819771	48011891	-3.09663	192121	ARS-BFGL-NGS-32444	BTB-01907848	constant	LOC618803
CNV-F49	A P25	15	47819771	48011891	-3.2875	192121	ARS-BFGL-NGS-32444	BTB-01907848	constant	LOC618803
CNV-F5	M3 P05	2	30307800	30331969	-1.79164	24170	ARS-BFGL-BAC-29585	ARS-BFGL-NGS-22038	constant	SCN1A
CNV-F5	M3 P15	2	30307800	30331969	-1.92962	24170	ARS-BFGL-BAC-29585	ARS-BFGL-NGS-22038	constant	SCN1A
CNV-F5	M3 P25	2	30307800	30331969	-1.98148	24170	ARS-BFGL-BAC-29585	ARS-BFGL-NGS-22038	constant	SCN1A
CNV-F50	M2 P05	15	58596653	58738164	-1.7561	141512	DIAS-218	DIAS-217	constant	BBOX1
CNV-F50	M2 P15	15	58596653	58738164	-1.57998	141512	DIAS-218	DIAS-217	constant	BBOX1
CNV-F50	M2 P25	15	58596653	58738164	-1.68151	141512	DIAS-218	DIAS-217	constant	BBOX1
CNV-F51	M2 P05	16	6523545	6557355	-1.30234	33811	BTB-02010595	BTB-01199899	constant
CNV-F51	M2 P15	16	6523545	6557355	-1.18444	33811	BTB-02010595	BTB-01199899	constant
CNV-F51	M2 P25	16	6523545	6557355	-1.27754	33811	BTB-02010595	BTB-01199899	constant
CNV-F52	M3 P25	16	8486467	8582055	-2.83911	95589	BTA-88251-no-rs	BTB-01481993	3rd
CNV-F53	A P05	16	28463710	28495969	-2.09981	32260	ARS-BFGL-NGS-36002	Hapmap38078-BTA-61284	constant	CNIH3
CNV-F53	A P15	16	28463710	28495969	-2.02897	32260	ARS-BFGL-NGS-36002	Hapmap38078-BTA-61284	constant	CNIH3
CNV-F53	A P25	16	28463710	28495969	-2.08881	32260	ARS-BFGL-NGS-36002	Hapmap38078-BTA-61284	constant	CNIH3
CNV-F54	M3 P25	16	36093429	36114564	-1.74281	21136	BTA-38713-no-rs	ARS-BFGL-NGS-37274	3rd		CNV-A103
CNV-F55	M2 P05	16	70287549	70315528	-1.97517	27980	ARS-BFGL-NGS-95821	BTA-39971-no-rs	constant		CNV-A104
CNV-F55	M2 P15	16	70287549	70315528	-1.8738	27980	ARS-BFGL-NGS-95821	BTA-39971-no-rs	constant		CNV-A104
CNV-F55	M2 P25	16	70287549	70315528	-1.86162	27980	ARS-BFGL-NGS-95821	BTA-39971-no-rs	constant		CNV-A104
CNV-F56	M3 P05	17	8940106	9027765	-1.24445	87660	ARS-BFGL-NGS-35055	Hapmap41863-BTA-42046	constant
CNV-F56	M3 P15	17	8800578	8940106	-1.24176	139529	ARS-BFGL-NGS-94455	ARS-BFGL-NGS-35055	constant
CNV-F56	M3 P25	17	8940106	9027765	-1.31602	87660	ARS-BFGL-NGS-35055	Hapmap41863-BTA-42046	constant
CNV-F57	M2 P05	19	45725876	45731306	-1.7689	5431	ARS-BFGL-NGS-96716	ARS-BFGL-NGS-112936	constant		CNV-A112
CNV-F57	M2 P15	19	45725876	45731306	-1.70666	5431	ARS-BFGL-NGS-96716	ARS-BFGL-NGS-112936	constant		CNV-A112
CNV-F57	M2 P25	19	45725876	45731306	-1.58365	5431	ARS-BFGL-NGS-96716	ARS-BFGL-NGS-112936	constant		CNV-A112
CNV-F58	M3 P25	21	47596146	47618626	-2.2781	22481	DIAS-285	DIAS-286	3rd	SLC25A21
CNV-F59	M2 P05	22	37519085	37563033	-2.24021	43949	ARS-BFGL-NGS-116802	Hapmap30031-BTA-154311	constant	PSMD6	CNV-A121
CNV-F59	M2 P15	22	37519085	37563033	-2.02686	43949	ARS-BFGL-NGS-116802	Hapmap30031-BTA-154311	constant	PSMD6	CNV-A121
CNV-F59	M2 P25	22	37519085	37563033	-2.02113	43949	ARS-BFGL-NGS-116802	Hapmap30031-BTA-154311	constant	PSMD6	CNV-A121
CNV-F6	M2 P05	2	59059108	59083405	-2.39584	24298	ARS-BFGL-NGS-24778	ARS-BFGL-NGS-37839	constant
CNV-F6	M2 P15	2	59059108	59083405	-2.25676	24298	ARS-BFGL-NGS-24778	ARS-BFGL-NGS-37839	constant
CNV-F6	M2 P25	2	59059108	59083405	-2.26338	24298	ARS-BFGL-NGS-24778	ARS-BFGL-NGS-37839	constant
CNV-F60	M3 P15	23	7398527	7457298	-0.624655	58772	ARS-BFGL-NGS-61010	ARS-BFGL-NGS-112194	2nd & 3rd
CNV-F60	M3 P25	23	7398527	7457298	-0.642928	58772	ARS-BFGL-NGS-61010	ARS-BFGL-NGS-112194	2nd & 3rd	WDR46, DAXX, MIR2376, TAPBP, RGL2, PFDN6
CNV-F61	M2 P05	23	25339818	25407755	-3.07364	67938	ARS-BFGL-NGS-119106	ARS-BFGL-NGS-70327	constant	BOLA-DQB, BOLA-DQA2, BOLA-DQA5	CNV-A121
CNV-F61	M2 P15	23	25339818	25407755	-2.51699	67938	ARS-BFGL-NGS-119106	ARS-BFGL-NGS-70327	constant	BOLA-DQB, BOLA-DQA2, BOLA-DQA5	CNV-A121
CNV-F61	M2 P25	23	25339818	25407755	-2.82753	67938	ARS-BFGL-NGS-119106	ARS-BFGL-NGS-70327	constant	BOLA-DQB, BOLA-DQA2, BOLA-DQA5	CNV-A121
CNV-F61	M3 P05	23	25339818	25407755	-2.79709	67938	ARS-BFGL-NGS-119106	ARS-BFGL-NGS-70327	constant	BOLA-DQB, BOLA-DQA2, BOLA-DQA5	CNV-A121
CNV-F61	M3 P15	23	25339818	25407755	-2.64372	67938	ARS-BFGL-NGS-119106	ARS-BFGL-NGS-70327	constant	BOLA-DQB, BOLA-DQA2, BOLA-DQA5	CNV-A121
CNV-F61	M3 P25	23	25339818	25407755	-2.66616	67938	ARS-BFGL-NGS-119106	ARS-BFGL-NGS-70327	constant	BOLA-DQB, BOLA-DQA2, BOLA-DQA5	CNV-A121
CNV-F62	M2 P05	23	34140013	34187768	-2.36885	47756	ARS-BFGL-BAC-46072	ARS-BFGL-BAC-46073	constant
CNV-F62	M2 P15	23	34140013	34187768	-2.2806	47756	ARS-BFGL-BAC-46072	ARS-BFGL-BAC-46073	constant
CNV-F62	M2 P25	23	34140013	34187768	-2.37747	47756	ARS-BFGL-BAC-46072	ARS-BFGL-BAC-46073	constant
CNV-F63	M2 P25	24	5883369	5944147	-0.560618	60779	BTB-00878928	ARS-BFGL-NGS-118193	3rd		CNV-A127
CNV-F64	M2 P25	24	20082285	20202976	0.380727	120692	ARS-BFGL-NGS-72078	ARS-BFGL-NGS-81590	3rd GAIN	CELF4
CNV-F65	M3 P05	25	2323305	2365420	-1.76702	42116	Hapmap25980-BTC-017034	ARS-BFGL-NGS-41015	constant
CNV-F65	M3 P15	25	2323305	2365420	-1.8252	42116	Hapmap25980-BTC-017034	ARS-BFGL-NGS-41015	constant
CNV-F65	M3 P25	25	2323305	2365420	-1.87788	42116	Hapmap25980-BTC-017034	ARS-BFGL-NGS-41015	constant
CNV-F66	M3 P05	25	19629724	19724505	-2.22757	94782	ARS-BFGL-NGS-113695	ARS-BFGL-NGS-95270	constant		CNV-A132
CNV-F66	M3 P15	25	19629724	19724505	-2.28432	94782	ARS-BFGL-NGS-113695	ARS-BFGL-NGS-95270	constant		CNV-A132
CNV-F66	M3 P25	25	19581064	19629724	-2.42394	48661	ARS-BFGL-NGS-31542	ARS-BFGL-NGS-113695	constant		CNV-A132
CNV-F67	M2 P05	26	23392991	23414945	-1.9329	21955	ARS-BFGL-NGS-119202	ARS-BFGL-NGS-83055	constant	SUFU
CNV-F67	M2 P15	26	23392991	23414945	-2.10407	21955	ARS-BFGL-NGS-119202	ARS-BFGL-NGS-83055	constant	SUFU
CNV-F67	M2 P25	26	23392991	23414945	-1.79711	21955	ARS-BFGL-NGS-119202	ARS-BFGL-NGS-83055	constant	SUFU
CNV-F67	M3 P05	26	23392991	23414945	-1.89596	21955	ARS-BFGL-NGS-119202	ARS-BFGL-NGS-83055	constant	SUFU
CNV-F67	M3 P15	26	23392991	23414945	-2.08337	21955	ARS-BFGL-NGS-119202	ARS-BFGL-NGS-83055	constant	SUFU
CNV-F67	M3 P25	26	23392991	23414945	-1.9828	21955	ARS-BFGL-NGS-119202	ARS-BFGL-NGS-83055	constant	SUFU
CNV-F68	A P05	26	31764609	31791751	-1.41889	27143	Hapmap57949-rs29017014	BTA-61136-no-rs	constant	SHOC2
CNV-F68	A P15	26	31764609	31791751	-1.44604	27143	Hapmap57949-rs29017014	BTA-61136-no-rs	constant	SHOC2
CNV-F68	A P25	26	31764609	31791751	-1.4527	27143	Hapmap57949-rs29017014	BTA-61136-no-rs	constant	SHOC2
CNV-F69	A P05	27	20067064	20090652	-2.8583	23589	ARS-BFGL-NGS-113043	DIAS-297	constant		CNV-A133
CNV-F69	A P15	27	20067064	20090652	-2.38125	23589	ARS-BFGL-NGS-113043	DIAS-297	constant		CNV-A133
CNV-F69	A P25	27	20067064	20090652	-2.58437	23589	ARS-BFGL-NGS-113043	DIAS-297	constant		CNV-A133
CNV-F7	M3 P05	2	61173795	61211208	0.741691	37414	ARS-BFGL-NGS-43990	ARS-BFGL-NGS-102846	constant GAIN
CNV-F7	M3 P15	2	61173795	61211208	0.691609	37414	ARS-BFGL-NGS-43990	ARS-BFGL-NGS-102846	constant GAIN
CNV-F7	M3 P25	2	61173795	61211208	0.62827	37414	ARS-BFGL-NGS-43990	ARS-BFGL-NGS-102846	constant GAIN
CNV-F70	M2 P05	27	25822816	25879452	-2.3435	56637	ARS-BFGL-NGS-28754	DIAS-308	constant	GTF2E2	CNV-A135
CNV-F70	M2 P15	27	25822816	25879452	-2.30678	56637	ARS-BFGL-NGS-28754	DIAS-308	constant	GTF2E2	CNV-A135
CNV-F70	M2 P25	27	25822816	25879452	-2.31179	56637	ARS-BFGL-NGS-28754	DIAS-308	constant	GTF2E2	CNV-A135
CNV-F70	M3 P05	27	25822816	25879452	-2.13031	56637	ARS-BFGL-NGS-28754	DIAS-308	constant	GTF2E2	CNV-A135
CNV-F70	M3 P15	27	25879452	25940581	-3.14362	61130	DIAS-308	ARS-BFGL-NGS-31048	constant	GTF2E2	CNV-A135
CNV-F70	M3 P25	27	25822816	25879452	-2.15296	56637	ARS-BFGL-NGS-28754	DIAS-308	constant	GTF2E2	CNV-A135
CNV-F71	A P05	27	39061885	39091877	-2.09873	29993	DIAS-335	ARS-BFGL-NGS-96775	constant		CNV-A137
CNV-F71	A P15	27	39061885	39091877	-2.12998	29993	DIAS-335	ARS-BFGL-NGS-96775	constant		CNV-A137
CNV-F71	A P25	27	39061885	39091877	-2.19738	29993	DIAS-335	ARS-BFGL-NGS-96775	constant		CNV-A137
CNV-F72	A P05	28	24292229	24365059	-2.20951	72831	ARS-BFGL-NGS-87034	ARS-BFGL-NGS-25207	constant	CTNNA3	CNV-A140
CNV-F72	A P15	28	24292229	24365059	-2.07458	72831	ARS-BFGL-NGS-87034	ARS-BFGL-NGS-25207	constant	CTNNA3	CNV-A140
CNV-F72	A P25	28	24292229	24365059	-2.15157	72831	ARS-BFGL-NGS-87034	ARS-BFGL-NGS-25207	constant	CTNNA3	CNV-A140
CNV-F73	A P25	29	23975214	24014819	-2.70347	39606	BTB-00935033	BTB-02076946	3rd		CNV-A144
CNV-F8	M2 P25	2	77763225	77793201	0.509715	29977	BTB-00102353	BTB-00102335	3rd GAIN
CNV-F9	A P25	2	112600410	112631781	-2.57458	31372	BTB-00112049	BTA-49040-no-rs	3rd		CNV-A14
CNV-F9	M2 P05	2	112600410	112631781	-2.09921	31372	BTB-00112049	BTA-49040-no-rs	constant		CNV-A14
CNV-F9	M2 P15	2	112600410	112631781	-2.3005	31372	BTB-00112049	BTA-49040-no-rs	constant		CNV-A14
CNV-F9	M2 P25	2	112600410	112631781	-2.79394	31372	BTB-00112049	BTA-49040-no-rs	constant		CNV-A14
CNV-F9	M3 P05	2	112600410	112631781	-2.21502	31372	BTB-00112049	BTA-49040-no-rs	constant		CNV-A14
CNV-F9	M3 P15	2	112600410	112631781	-2.52687	31372	BTB-00112049	BTA-49040-no-rs	constant		CNV-A14
CNV-F9	M3 P25	2	112600410	112631781	-2.18654	31372	BTB-00112049	BTA-49040-no-rs	constant		CNV-A14
									sum

## Sheet: Table S4 - qPCR Validation
	In vivo and in vitro ageing results in accumulation of de novo copy number variations in bulls
					Tamas Revay1, Olutobi Oluwole1, Tom Kroetsch2, W. Allan King1*
	Supplementary Table S3. Results of qPCR validation.
Sampling time	Target	Sample	Mean logR Ratio from array	Mean Cq	Efficiency (%)	Mean Efficiency Corrected Cq	Normalized Copy Number Count	Copy Number Count	Copy Number Count ratio to 1st sampling	Validation
1st	A101.1	13.1		25.04	100	25.04	0.29098	0.8818	1	yes
2nd	A101.2	13.4		25.26		25.26	0.26714	0.80956	0.918077
3rd	A101.3	13.6	-2.34	25.88		25.88	0.17626	0.53416	0.605761
		C		25.07		25.07	0.32998	1
1st	A102.1	10.1		22.79	102	23.12	1.17715	1.05041	1	yes
2nd	A102.2	10.4		22.8		23.13	1.29757	1.15786	1.10229
3rd	A102.3	10.6	-1.88	23.65		23.99	0.64709	0.57742	0.549709
		C		22.98		23.31	1.12066	1
1st	A107.1	10.1		23.61	100	23.61	0.83667	1.16501	1	yes
2nd	A107.2	10.4		23.76		23.76	0.83919	1.16852	1.00301
3rd	A107.3	10.6	-1.45	24.38		24.38	0.49548	0.68992	0.592201
		C		23.95		23.95	0.71817	1
1st	A111.1	19.1		24.12	100	24.12	0.57856	1.01585	1	yes
2nd	A111.2	19.4		23.73		23.73	0.68889	1.20957	1.1907
3rd	A111.3	19.6	-2.54	24.71		24.71	0.37244	0.65395	0.643747
		C		24.28		24.28	0.56953	1
1st	A119.1	28.1		23.36	99	23.19	1.04809	0.85386	1	yes
2nd	A119.2	28.4		23.1		22.93	1.11323	0.90693	1.06215
3rd	A119.3	28.6	0.61	22.62		22.46	1.58861	1.29422	1.51573
		C		23.34		23.18	1.22747	1
1st	A13.1	11.1		24.24	95	23.36	0.96821	1.20958	1	yes
2nd	A13.2	11.4		24.6		23.7	0.78751	0.98383	0.813365
3rd	A13.3	11.6	-1.83	25.38		24.46	0.50888	0.63573	0.525579
		C		24.69		23.79	0.80046	1
1st	A16.1	28.1		35.45	90	32.83	0.00131	0.02368	1	No
2nd	A16.2	28.4		35.85		33.2	0.00091	0.01635	0.690456
3rd	A16.3	28.6	-1.69	35		32.41	0.00161	0.02899	1.22424
		C		29.85		27.64	0.05543	1
1st	A18.1	11.1		23.26	104	23.93	0.65068	0.82043	1	yes
2nd	A18.2	11.4		23.15		23.81	0.73152	0.92235	1.12423
3rd	A18.3	11.6	-1.09	24.02		24.71	0.42804	0.5397	0.657826
		C		23.14		23.81	0.7931	1
1st	A22.1	17.1		24.94	95	24.03	0.55948	0.8333	1	yes
2nd	A22.2	17.4		24.73		23.83	0.66007	0.98313	1.1798
3rd	A22.3	17.6	-0.54	26		25.05	0.3947	0.58787	0.705472
		C		24.96		24.05	0.6714	1
1st	A28.1	11.1		22.67	105	23.48	0.88758	1.23245	1	yes
2nd	A28.2	11.4		22.64		23.44	0.94346	1.31004	1.06296
3rd	A28.3	11.6	-2.04	23.6		24.44	0.51384	0.7135	0.578928
		C		23.12		23.95	0.72017	1
1st	A31.1	17.1		23.23	99	23.06	1.09215	0.93524	1	yes
2nd	A31.2	17.4		23.09		22.93	1.23533	1.05785	1.1311
3rd	A31.3	17.6	0.51	24.73		24.55	0.5574	0.47732	0.510372
		C		23.42		23.25	1.16778	1
1st	A33.1	11.1		22.74	100	22.74	1.48795	0.9605	1	yes
2nd	A33.2	11.4		22.65		22.65	1.62973	1.05202	1.09528
3rd	A33.3	11.6	-2.17	23.6		23.6	0.92038	0.59412	0.618553
		C		22.84		22.84	1.54914	1
1st	A36.1	14.1		31.02	90	28.72	0.02206	0.02704	1	no
2nd	A36.2	14.4		31.6		29.26	0.01629	0.01996	0.738166
3rd	A36.3	14.6	-2.41	30.85		28.57	0.02671	0.03273	1.21043
		C		25.66		23.76	0.81595	1
1st	A37.1	19.1		22.85	101	22.85	1.39337	0.9064	1	no
2nd	A37.2	19.4		22.81		22.81	1.30196	0.84694	0.9344
3rd	A37.3	19.6	-2.85	23.04		23.04	1.18522	0.771	0.850618
		C		22.85		22.85	1.53726	1
1st	A48.1	11.1		22.99	101	23.16	1.11228	1.13295	1	yes
2nd	A48.2	11.4		22.91		23.08	1.21454	1.23711	1.09194
3rd	A48.3	11.6	-2.04	23.81		23.98	0.70675	0.71988	0.635403
		C		23.33		23.5	0.98175	1
1st	A76.1	13.1		23.19	90	21.47	3.44249	1.1812	1	yes
2nd	A76.2	13.4		23.32		21.59	3.4092	1.16978	0.990332
3rd	A76.3	13.6	-1.48	24.06		22.28	2.14141	0.73477	0.622054
		C		23.68		21.93	2.91439	1
1st	A79.1	17.1		23.08	99	22.91	1.21551	0.95319	1	yes
2nd	A79.2	17.4		22.92		22.75	1.395	1.09395	1.14767
3rd	A79.3	17.6	-2.06	24.5		24.32	0.6548	0.51349	0.538707
		C		23.29		23.12	1.2752	1
1st	A8.1	1.1		22.65	100	22.65	1.64296	1.47046	1	yes
2nd	A8.2	1.4		22.72		22.72	1.58985	1.42294	0.967684
3rd	A8.3	1.6	2.37	23.72		23.72	0.77016	0.6893	0.468765
		C		23.31		23.31	1.11731	1
1st	A91.1	14.1		27.94	91	26.09	0.13683	1.44127	1	no
2nd	A91.2	14.4		25.86		24.15	0.56399	5.94091	4.122
3rd	A91.3	14.6	-2.16	26.97		25.18	0.28012	2.95072	2.04731
		C		28.78		26.87	0.09493	1
1st	A97.1	28.1		24.63	95	23.73	0.71948	1.30218	1	yes
2nd	A97.2	28.4		24.77		23.86	0.58565	1.05997	0.813997
3rd	A97.3	28.6	-1.85	28.19		27.16	0.0612	0.11076	0.0850574
		C		25.25		24.33	0.55252	1
		C		24.24	96	23.53	0.9597	1		yes
1st	F15.1	M3P5		26.06		25.3	1.37448	1.43219	1
2nd	F15.2	M3P15		25.92		25.16	1.15154	1.19989	0.837801
3rd	F15.3	M3P25	-0.74	26.55		25.78	0.61493	0.64076	0.447399
		C		23.26	95	22.41	2.08219	1		yes
1st	F2.1	M3P5		25.28		24.36	2.63724	1.26657	1
2nd	F2.2	M3P15		25.08		24.16	2.2995	1.10437	0.871938
3rd	F2.3	M3P25	-2.63	25.66		24.73	1.27691	0.61325	0.484182
		C		32.99	90	30.05	0.01049	1		yes
1st	F35.1	M3P5		35.4		32.24	0.01119	1.06678	1
2nd	F35.2	M3P15		35.1		31.97	0.01029	0.98115	0.91973
3rd	F35.3	M3P25	2.08	33		30.05	0.03186	3.03845	2.84824
		C		23.47	101	23.64	0.89142	1		yes
1st	F37.1	M2P5		24.97		25.15	0.72138	0.80925	1
2nd	F37.2	M2P15		25.36		25.54	0.87056	0.9766	1.2068
3rd	F37.3	M2P25	-3.51	26.81		27.01	0.4685	0.52557	0.649453
		C		23.18	99	23.01	1.37681	1		yes
1st	F39.1	M2P5		24.49		24.31	1.29036	0.93721	1
2nd	F39.2	M2P15		25.07		24.89	1.36662	0.9926	1.0591
3rd	F39.3	M2P25	-0.65	26.45		26.26	0.78505	0.57019	0.608391
		C		29.86	96	28.99	0.02177	1		yes
1st	F42.1	M3P5		31.1		30.2	0.0461	2.11814	1
2nd	F42.2	M3P15		31.33		30.42	0.03019	1.38707	0.654853
3rd	F42.3	M3P25	-2.23	37.59		36.49	0.00037	0.01681	0.00793621
		C		21.44	101	21.6	3.66152	1		no
1st	F52.1	M3P5		23.64		23.81	3.84342	1.04968	1
2nd	F52.2	M3P15		23.47		23.64	3.29963	0.90116	0.858509
3rd	F52.3	M3P25	-2.84	22.87		23.04	4.11418	1.12362	1.07044
		C		23.96	96	23.27	1.1536	1		no
1st	F58.1	M3P5		26.56		25.79	0.98061	0.85004	1
2nd	F58.2	M3P15		26.09		25.33	1.02841	0.89148	1.04875
3rd	F58.3	M3P25	-2.28	26.04		25.28	0.86978	0.75397	0.886982
1st	SRY	1.1		24.58		24.41	N/A	N/A
2nd	SRY	1.4		24.63		24.46	N/A	N/A
3rd	SRY	1.6		24.55		24.37	N/A	N/A
	SRY	10.1		24.55		24.37	N/A	N/A
1st	SRY	10.4		24.81		24.63	N/A	N/A
2nd	SRY	10.6		24.62		24.45	N/A	N/A
3rd	SRY	11.1		24.52		24.35	N/A	N/A
	SRY	11.4		24.63		24.45	N/A	N/A
1st	SRY	11.6		24.81		24.63	N/A	N/A
2nd	SRY	13.1		24.35		24.18	N/A	N/A
3rd	SRY	13.4		24.59		24.41	N/A	N/A
	SRY	13.6		24.64		24.46	N/A	N/A
1st	SRY	14.1		24.34		24.16	N/A	N/A
2nd	SRY	14.4		24.51		24.33	N/A	N/A
3rd	SRY	14.6		24.56		24.38	N/A	N/A
	SRY	17.1		24.27		24.09	N/A	N/A
1st	SRY	17.4		24.33		24.15	N/A	N/A
2nd	SRY	17.6		24.93		24.75	N/A	N/A
3rd	SRY	19.1		24.35		24.18	N/A	N/A
	SRY	19.4		24.29		24.12	N/A	N/A
1st	SRY	19.6		24.36		24.19	N/A	N/A
2nd	SRY	28.1		24.24		24.07	N/A	N/A
3rd	SRY	28.4		24.12		23.94	N/A	N/A
	SRY	28.6		24.16		23.99	N/A	N/A
1st	SRY	C		24.62		24.44	N/A	N/A
2nd	SRY	M2P15		26.52		26.33	N/A	N/A
3rd	SRY	M2P25		27.07		26.88	N/A	N/A
	SRY	M2P5		25.79		25.6	N/A	N/A
1st	SRY	M3P15		26.6		26.41	N/A	N/A
2nd	SRY	M3P25		26.37		26.18	N/A	N/A
3rd	SRY	M3P5		26.98		26.78	N/A	N/A
	BTF3-2	1.1		22.65		22.32	N/A	N/A
1st	BTF3-2	1.4		22.66		22.33	N/A	N/A
2nd	BTF3-2	1.6		22.65		22.32	N/A	N/A
3rd	BTF3-2	10.1		22.67		22.34	N/A	N/A
	BTF3-2	10.4		22.71		22.38	N/A	N/A
1st	BTF3-2	10.6		22.61		22.28	N/A	N/A
2nd	BTF3-2	11.1		22.6		22.27	N/A	N/A
3rd	BTF3-2	11.4		22.6		22.27	N/A	N/A
	BTF3-2	11.6		22.66		22.33	N/A	N/A
1st	BTF3-2	13.1		22.66		22.33	N/A	N/A
2nd	BTF3-2	13.4		22.64		22.31	N/A	N/A
3rd	BTF3-2	13.6		22.62		22.29	N/A	N/A
	BTF3-2	14.1		22.6		22.28	N/A	N/A
1st	BTF3-2	14.4		22.64		22.31	N/A	N/A
2nd	BTF3-2	14.6		22.63		22.3	N/A	N/A
3rd	BTF3-2	17.1		22.62		22.29	N/A	N/A
	BTF3-2	17.4		22.64		22.31	N/A	N/A
1st	BTF3-2	17.6		23		22.66	N/A	N/A
2nd	BTF3-2	19.1		22.82		22.49	N/A	N/A
3rd	BTF3-2	19.4		22.59		22.26	N/A	N/A
	BTF3-2	19.6		22.71		22.38	N/A	N/A
1st	BTF3-2	28.1		22.77		22.44	N/A	N/A
2nd	BTF3-2	28.4		22.56		22.24	N/A	N/A
3rd	BTF3-2	28.6		22.6		22.27	N/A	N/A
	BTF3-2	C		22.83		22.5	N/A	N/A
1st	BTF3-2	M2P15		24.71		24.35	N/A	N/A
2nd	BTF3-2	M2P25		25.32		24.95	N/A	N/A
3rd	BTF3-2	M2P5		24.11		23.76	N/A	N/A
	BTF3-2	M3P15		24.68		24.32	N/A	N/A
1st	BTF3-2	M3P25		24.33		23.97	N/A	N/A
2nd	BTF3-2	M3P5		25.09		24.73	N/A	N/A

## Sheet: Table S5 - qPCR primers
In vivo and in vitro ageing results in accumulation of de novo copy number variations in bulls
Tamas Revay1, Olutobi Oluwole1, Tom Kroetsch2, W. Allan King1*
Supplementary Table S5: List of qPCR primers used to validate CNVs
primer name	Sequence 5'-3'
Bta-SRY-F	CCAATTAAGCCGGTCACAGT
Bta-SRY-R	ACAAGAAAGTCCAGGCTC
Bta-BTF3-F	GCGTGGCCCGTAATGGT
Bta-BTF3-R	AACAGTGATCCACTTTAACAACCCTAAA
CNV-A101-F	TACTCTCCCACCGGGACAAC
CNV-A101-R	GTAGGCTGCGGGCATACTT
CNV-A102-F	CCTTCAGAGAACTACTGTGCCG
CNV-A102-R	AAACTGTGCAAATCCCGGTC
CNV-A107-F	ACCAGTTTGAAAAGTGAAGTTTGGA
CNV-A107-R	GGATAAATGGAGCCAGGTGCTT
CNV-A111-F	AGGACTGGACAAACAACGGT
CNV-A111-R	CAATGTGTGCGCCCATCAAC
CNV-A119-F	TCAGATCAACTAAAACTTGTCAGTC
CNV-A119-R	GGGCACAGTGTTCTACACAT
CNV-A13-F	CAGTGCCAGCTGGAGAGAAA
CNV-A13-R	AGTCATCACTGCCACCCATT
CNV-A16-F	CAGGCCTCTCTCCCACAATG
CNV-A16-R	TCAACTGCAGTGGGCAAGAT
CNV-A18-F	AGGGTGTTTGTACTTTTGAGTAACG
CNV-A18-R	AGTAGCCTGAAATTTTACTCATCCC
CNV-A22-F	CCCCATACCAAGGTTACCCA
CNV-A22-R	GAACCACGGCAGGAGAGTAAA
CNV-A28-F	TGCTTGGACTCCCCCATAGT
CNV-A28-R	TTTGGTGTGGCCAAGAGAGG
CNV-A31-F	TCAGAACATTCACCTCTGCCA
CNV-A31-R	CCAATCAGGTGACCTCCACG
CNV-A33-F	ATGCTTCCAGGTGTCTGTGG
CNV-A33-R	CTGACTCAGTGTGTGTGCCT
CNV-A36-F	GCTTGGTTTCAGGCCAAGTG
CNV-A36-R	GCTACATGAACACCCCTTTCG
CNV-A37-F	TTGGGGGAGAAGGGTGTGTA
CNV-A37-R	CTCTCCTCCTCTTGTTCGGC
CNV-A48-F	GGGACCCAGTGAAGTCTGAG
CNV-A48-R	GACAAAGAGACAAGAGGGCCA
CNV-A76-F	TCCGTCTCCCCAACAGGTAA
CNV-A76-R	TCTACGGGGTATAGTAAGAAGGACA
CNV-A79-F	CTGCTCCCTCCTCACTTCTG
CNV-A79-R	CCTGAGTGTCCTGGGTCTTG
CNV-A8-F	TGCAAGAAACTCACCAAGTCTCTAC
CNV-A8-R	ACTTACAGTTTACACAAGGGGGT
CNV-A91-F	CTGTACCTGACGGACAGCC
CNV-A91-R	ATGTCAACCCAGAAGGCACC
CNV-A97-F	TCAACACGCCTTGTGACCTC
CNV-A97-R	TCCAGGTCACGCCTCTCATT
CNV-F15F	GTAGCCTCACGATCACCCAC
CNV-F15R	GTGTGGGGAGTGGGGATAAC
CNV-F2F	ACACCCCTATAATTTGCTTGGTGA
CNV-F2R	TGTCTTGGCTGAGGGAGCAT
CNV-F35F	CACCCATGTACAATGCAAATACCT
CNV-F35R	GCACCTGAGTGCATTAATACTATGT
CNV-F37F	AGAGGGCCTGTAATGATCACC
CNV-F37R	TGGACAGGCACCATGTAGGT
CNV-F39F	GACAGCCATTTCTGAACCCC
CNV-F39R	ATAATGCTCAAGCTGCACGG
CNV-F42F	ACTCCTTGGCCTCACTGTTG
CNV-F42R	AGATGGTGGCCAGCTATTGG
CNV-F52F	TCCAGCAAGTAACCGGAACC
CNV-F52R	CAGCAACAGGAGACAGAGGG
CNV-F58F	ATGCCTTCTACCACACACCTC
CNV-F58R	CATATTCCATCCCGCCTCTCC

## Sheet: Table S6 - not scored CNVs
		In vivo and in vitro ageing results in accumulation of de novo copy number variations in bulls
		Tamas Revay, Olutobi Oluwole, W. Allan King*	Tamas Revay1, Olutobi Oluwole1, Tom Kroetsch2, W. Allan King1*
		Supplementary Table S6: List of CNVs identified in AGE and FIBRO samples but not scored as they do not fit to our model of de novo or constant CNV scoring. They were either detected at 1st &2nd time points or only 1st time point or only 2nd time point.
	AGE array
CNV ID	Sample name full	Chromosome Name	Start Position	End Position	Length (bp)	Segment Mean	Start Index	End Index	Start Marker	End Marker	Project ID	type	Status
CNV1	11.1	1	119166035	119226741	60707	-2.08594	3041	3042	ARS-BFGL-NGS-72133	Hapmap41567-BTA-52975	AGE	age 0	1st & 2nd
CNV1	11.4	1	119166035	119226741	60707	-1.98718	3041	3042	ARS-BFGL-NGS-72133	Hapmap41567-BTA-52975	AGE	age 1.5	1st & 2nd
CNV2	1.1	4	67462808	67489709	26902	-0.648722	10778	10779	Hapmap26406-BTA-142298	ARS-BFGL-NGS-27521	AGE	age 0	1st
CNV3	10.1	8	90693363	90714611	21249	-0.699757	21047	21048	Hapmap33490-BTA-146089	Hapmap57848-rs29015158	AGE	age 0	1st
CNV4	17.1	9	67342875	67383432	40558	-2.21767	22920	22921	Hapmap29263-BTA-128598	BTA-06924-no-rs	AGE	age 0	1st & 2nd
CNV4	17.4	9	67342875	67383432	40558	-2.34308	22920	22921	Hapmap29263-BTA-128598	BTA-06924-no-rs	AGE	age 1.5	1st & 2nd
CNV5	19.4	11	69566554	69593730	27177	-0.640547	27398	27399	ARS-BFGL-NGS-110885	ARS-BFGL-NGS-110913	AGE	age 1.5	2nd
CNV6	13.1	14	49117896	49145267	27372	-2.34133	32887	32888	BTB-01881796	UA-IFASA-6456	AGE	age 0	1st & 2nd
CNV6	13.4	14	49117896	49145267	27372	-2.59738	32887	32888	BTB-01881796	UA-IFASA-6456	AGE	age 1.5	1st & 2nd
CNV7	10.1	15	34916445	34946066	29622	-2.23635	34309	34310	BTA-123344-no-rs	Hapmap49972-BTA-36466	AGE	age 0	1st
CNV8	14.1	17	27459029	27516228	57200	-0.571899	37670	37672	ARS-BFGL-NGS-8464	ARS-BFGL-NGS-41451	AGE	age 0	1st & 2nd
CNV8	14.4	17	27459029	27516228	57200	-0.559397	37670	37672	ARS-BFGL-NGS-8464	ARS-BFGL-NGS-41451	AGE	age 1.5	1st & 2nd
CNV9	10.1	17	39963957	39987851	23895	-0.623142	37886	37887	ARS-BFGL-BAC-32745	ARS-BFGL-NGS-99018	AGE	age 0	1st
CNV10	13.1	17	73747101	75058715	1311615	0.27616	38659	38695	UA-IFASA-3769	ARS-BFGL-NGS-35060	AGE	age 0	1st
CNV11	11.1	18	12722992	12763652	40661	-0.53599	38980	38981	ARS-BFGL-NGS-42866	ARS-BFGL-NGS-118490	AGE	age 0	1st & 2nd
CNV11	11.4	18	12722992	12763652	40661	-0.573754	38980	38981	ARS-BFGL-NGS-42866	ARS-BFGL-NGS-118490	AGE	age 1.5	1st & 2nd
CNV12	11.1	19	16750367	16810968	60602	-0.472878	40367	40369	ARS-BFGL-NGS-6764	UA-IFASA-9514	AGE	age 0	1st
CNV13	17.1	19	45725876	45731306	5431	-1.82808	41042	41043	ARS-BFGL-NGS-96716	ARS-BFGL-NGS-112936	AGE	age 0	1st & 2nd
CNV13	17.4	19	45725876	45731306	5431	-2.04224	41042	41043	ARS-BFGL-NGS-96716	ARS-BFGL-NGS-112936	AGE	age 1.5	1st & 2nd
CNV14	1.1	24	12034037	12063671	29635	-0.864146	47235	47236	ARS-BFGL-NGS-14770	Hapmap40213-BTA-28950	AGE	age 0	1st & 2nd
CNV15	1.4	24	12034037	12063671	29635	-0.82109	47235	47236	ARS-BFGL-NGS-14770	Hapmap40213-BTA-28950	AGE	age 1.5	1st & 2nd
CNV16	10.1	26	25032529	25088146	55618	-2.49209	49775	49776	Hapmap53060-rs29020888	ARS-BFGL-NGS-118712	AGE	age 0	1st
CNV17	14.1	26	48693316	48713332	20017	-1.22069	50321	50322	ARS-BFGL-NGS-68497	ARS-BFGL-NGS-88751	AGE	age 0	1st
FIBRO array	Sample name full	Chromosome Name	Start Position	End Position	Length (bp)	Segment Mean	Start Index	End Index	Start Marker	End Marker	Project ID	type	type
CNV18	M2 P5	4	90370464	90394250	23787	-2.23645	11277	11278	BTB-01836036	BTA-123118-no-rs	FIBRO	cell line M2	1st &2nd
CNV18	M2 P15	4	90370464	90394250	23787	-2.14972	11277	11278	BTB-01836036	BTA-123118-no-rs	FIBRO	cell line M2	1st &2nd
CNV19	M2 P5	7	24713369	24735381	22013	-2.53234	17239	17240	BTB-00300104	ARS-BFGL-NGS-55096	FIBRO	cell line M2	1st &2nd
CNV19	M2 P15	7	24713369	24735381	22013	-2.13526	17239	17240	BTB-00300104	ARS-BFGL-NGS-55096	FIBRO	cell line M2	1st &2nd
CNV20	A P5	7	56179348	56249061	69714	-2.31203	17912	17913	ARS-BFGL-NGS-119198	Hapmap41418-BTA-108601	FIBRO	cell line A	1st &2nd
CNV20	A P15	7	56179348	56249061	69714	-2.25643	17912	17913	ARS-BFGL-NGS-119198	Hapmap41418-BTA-108601	FIBRO	cell line A	1st &2nd
CNV21	M3 P5	8	101637375	101683774	46400	-2.16454	21283	21284	ARS-BFGL-NGS-74165	BTA-107369-no-rs	FIBRO	cell line M3	1st
CNV22	M3 P15	10	27606965	27644999	38035	-2.24651	24189	24190	BTA-23031-no-rs	ARS-BFGL-NGS-94999	FIBRO	cell line M3	1st &2nd
CNV22	M3 P5	10	27606965	27644999	38035	-2.07549	24189	24190	BTA-23031-no-rs	ARS-BFGL-NGS-94999	FIBRO	cell line M3	1st &2nd
CNV23	A P5	13	73681829	73711225	29397	-1.35734	31492	31493	Hapmap51212-BTA-33858	ARS-BFGL-NGS-63920	FIBRO	cell line A	1st
CNV24	M3 P5	18	47348271	47443804	95534	0.552165	39701	39702	ARS-BFGL-NGS-95958	ARS-BFGL-NGS-62218	FIBRO	cell line M3	1st
CNV25	M2 P15	19	11904961	11943620	38660	0.545393	40250	40251	Hapmap41183-BTA-121162	ARS-BFGL-NGS-19756	FIBRO	cell line M2	2nd
CNV26	A P5	20	35720280	35748833	28554	-1.96736	42211	42212	BTB-00779241	BTA-50450-no-rs	FIBRO	cell line A	1st &2nd
CNV26	A P15	20	35720280	35748833	28554	-1.78942	42211	42212	BTB-00779241	BTA-50450-no-rs	FIBRO	cell line A	1st &2nd
